# Supplementary material for: Efficacy and mechanism of Shenqi Compound in inhibiting diabetic vascular calcification
Source: Mol Med. 2023 Dec 13;29:168. doi: 10.1186/s10020-023-00767-7 (PMC10720156; doi:10.1186/s10020-023-00767-7)
Supplement: Supplementary file 2 — Additional file 2. The Supplementary Table 1: the primer sequences of qRT-PCR. [file 10020_2023_767_MOESM2_ESM.xlsx]

## Sheet: Sheet1
S1. The primer sequences
Genes	Forward	Reverse
COL1A1	5'-ccctcgactcctatgacttc-3'	5'-gagacgtggaaacctgatgt-3'
COL1A2	5'- ctgttgctgcttgcagtaacg -3'	5'- caacaccatctctgcctcg -3'
MMP2	5'-ccccaaggagagttgcaacc-3'	5'-cacatctgggttgccacatc-3'
MMP9	5'-cctggtgctcctggctctag -3'	5'- cttctctcccatcatctgggc -3'
RUNX2	5′-gaccgtggttaccgtcatgg-3′	5′-gggaggatttgtgaagaccg-3′
SM22α	5′-gatcatgctgtggtgtccagg-3′	5′-gtagagcgcttgcctagcaag-3′
YAP1	5′-cgacctggaagcgcttttc-3'	5′-gtactggcctgtcgcgagtg-3′
BAX	5′-gagacacctgagctgaccttg-3'	5′-gcaaacatgtcagctgccac-3'
BCL-2	5′-ccgggagatcgtgatgaagtac-3'	5′-gttgctctcaggctggaagg-3'
NF-kB	5'- gtgtagaactggagctctgg -3'	5'- gggtggtgaactggagagt -3'
GAPDH	5′-gccttctcttgtgacaaagtgg-3′	5′-gatggtgatgggtttcccg-3′
ELN	5'- gcgtcttgctgatcctcttg -3'	5'- cagctcctggataatagactcc -3'
ACAN	5'- ccagaccatgacaactcactg -3'	5'- ccacttgattcttggggtgag -3'
VCAN	5'- cccacctgttaaaggctctc -3'	5'- caccaggacagtagtctcc -3'
IL-1β	5'-gcttccaagcccttgacttg -3'	5'- gtcctcatcctggaagctc -3'
COX2	5'- cctcagccatgcagcaaatc -3'	5'- ggaatctcggcgtagtacag -3'
CTGF	5'-gagtccttccaaagcagttgc -3'	5'-ccactcctcacagcatttcc -3'
CYR61	5'-cacttgaccaggctggcac -3'	5'-gcgttttgctgcagtcctcg -3'
