# Supplementary material for: Efficacy and mechanism of Shenqi Compound in inhibiting diabetic vascular calcification
Source: Mol Med. 2023 Dec 13;29:168. doi: 10.1186/s10020-023-00767-7 (PMC10720156; doi:10.1186/s10020-023-00767-7)
Supplement: Supplementary file 3 — Additional file 3. The Supplementary Table 2: the DEmRNAs between model group and control group. [file 10020_2023_767_MOESM3_ESM.xlsx]

## Sheet: Sheet1
S2. The DEmRNAs between model group and control group
Gene name	MODEL1	MODEL2	MODEL3	CONTROL1	CONTROL2	CONTROL3	log2FC	Pvalue	updown
RNase_MRP	1365.6	1790.87	1642.03	6044.37	6457.32	6331.37	-1.99917	0.00221631	DOWN
Sparc	274.397	361.085	310.43	1880.86	1949.27	2054.06	-2.66639	1.3611e-10	DOWN
AABR07024041.2	37.0842	20.4163	32.0527	1140.12	1682.49	1912.48	-5.91205	6.31319e-08	DOWN
Acta2	293.905	518.596	812.293	1636.46	1684.05	1860.52	-1.71031	0.00145658	DOWN
Col3a1	115.277	259.301	147.922	931.742	797.271	1053.44	-2.40954	1.94715e-10	DOWN
Bgn	103.036	223.754	199.914	1060.4	1032.6	1069.77	-2.58192	5.1701e-05	DOWN
Eln	35.5275	122.77	58.337	503.344	1249.08	943.304	-3.92412	2.15997e-14	DOWN
Gpx3	223.503	211.065	147.683	464.071	475.72	606.922	-1.4798	5.05977e-05	DOWN
Lpl	3518.74	2513.12	2432.3	1021.33	803.031	901.94	1.72666	1.3681e-06	UP
Hbb-b1	40.8753	23.3828	20.9427	621.514	588.922	773.559	-4.58419	0.000124303	DOWN
Scd1	3.407	3.86151	3.33106	177.128	92.4031	168.626	-5.20709	2.51152e-10	DOWN
Mgp	46.0169	79.1549	75.3794	598.246	608.799	582.483	-3.15543	3.17659e-12	DOWN
Igfbp7	139.411	159.29	210.825	529.855	658.486	526.709	-1.80286	0.00085173	DOWN
S100a6	78.9302	123.261	140.465	490.369	375.612	507.466	-1.95074	0.00271526	DOWN
Myl9	81.4682	100.804	196.602	214.909	561.556	484.649	-2.05034	0.00130049	DOWN
Retsat	3564.12	3128.72	2342.77	506.354	575.439	433.418	2.57794	5.61416e-13	UP
Cst3	57.5613	90.092	104.242	228.076	353.446	414.832	-2.19377	2.6525e-07	DOWN
Gpd1	1867.37	2232.87	2145.94	944.086	967.264	347.702	1.66299	0.000917727	UP
Aldoa	1227.67	1320.71	1250.04	676.084	782.387	644.388	0.827677	0.000467293	UP
Col1a1	26.6277	77.9669	33.8459	331.51	375.017	337.166	-2.94795	1.5333e-08	DOWN
Ccdc80	27.3765	49.9416	20.313	137.786	160.078	125.485	-2.13336	0.0013144	DOWN
Impdh1	73.6312	67.5127	127.452	368.343	400.216	314.002	-1.99589	0.000123445	DOWN
AABR07044273.1	66.168	84.1358	87.2932	116.31	206.942	312.54	-1.71352	0.000452157	DOWN
Itga8	25.6006	47.0007	60.2511	129.247	144.653	176.932	-1.86034	6.37659e-09	DOWN
Rps16	75.2137	97.1052	99.305	144.62	280.424	276.859	-1.62176	0.00174608	DOWN
LOC680700	91.3847	105.288	89.903	235.25	243.601	249.273	-1.36727	0.00247314	DOWN
Timp2	31.6823	53.6645	35.6723	111.143	116.514	249.249	-2.18064	0.00157339	DOWN
Lyz2	86.9977	87.0152	85.4839	246.554	213.577	245.835	-1.40903	4.0933e-06	DOWN
Serpinf1	21.6838	40.1263	22.3211	88.0752	103.157	138.93	-2.10978	7.51761e-05	DOWN
Dstn	42.9902	58.5276	68.955	83.1125	148.829	138.861	-1.33993	0.000956466	DOWN
Aebp1	27.5105	54.2398	52.6921	119.789	146.471	126.9	-1.60884	0.00211537	DOWN
Fstl1	29.9725	50.05	39.5344	105.434	119.124	123.188	-1.60413	8.13958e-05	DOWN
Cd74	36.8696	46.7801	28.3386	123.364	106.806	117.597	-1.58771	0.00229443	DOWN
Mmp2	24.3626	38.4759	23.4371	123.516	122.88	116.831	-2.05924	3.13206e-07	DOWN
Acsl1	1038.04	1039.79	932.192	444.854	388.909	206.293	1.75336	1.66154e-05	UP
Col6a2	40.9958	58.8645	42.2666	132.059	100.035	199.793	-1.66192	0.000577195	DOWN
Lum	35.5438	76.8842	44.8818	144.281	126.976	192.338	-1.60633	0.000419919	DOWN
Serpinh1	46.7037	78.1444	49.9264	98.2529	130.911	188.584	-1.45526	0.000371507	DOWN
Fasn	26.06	51.7677	27.4759	644.008	302.431	187.085	-2.80176	6.49647e-14	DOWN
Frzb	21.8999	42.6349	54.1666	104.674	223.372	182.756	-2.35956	1.49284e-06	DOWN
Col6a1	37.8911	52.4558	37.702	137.88	98.194	179.096	-1.69966	0.000145256	DOWN
Pam	39.89	60.1667	42.1659	74.7554	111.537	158.204	-1.50838	0.0023917	DOWN
Aqp1	29.0774	38.2055	22.1974	78.9412	106.869	154.483	-2.13131	1.04106e-06	DOWN
Fbn1	19.299	48.014	19.8694	118.773	91.7876	149.677	-2.05466	2.9648e-06	DOWN
RGD1564447	36.5773	35.5388	34.7267	149.258	126.228	148.089	-1.94532	0.000399867	DOWN
Fam13a	67.8149	73.6698	71.3383	209.603	170.361	147.498	-1.1637	6.03801e-05	DOWN
AABR07029195.1	7.86421	8.45272	9.89637	156.814	120.499	139.094	-3.89284	3.73683e-11	DOWN
P4hb	39.2475	47.848	38.7152	82.4641	79.6329	128.1	-1.30844	0.00191988	DOWN
Rbp7	201.268	138.137	215.514	163.8	146.707	126.073	0.439577	1.35967e-06	UP
Retn	243.937	292.944	252.379	76.495	214.914	123.798	0.63548	0.00180129	UP
RGD1559896	17.6764	31.207	34.24	93.1035	85.3149	121.606	-1.90072	0.000458673	DOWN
Itgbl1	8.35636	13.0639	8.50503	53.6499	55.2996	116.327	-3.1048	1.47047e-08	DOWN
Col18a1	11.4924	19.2415	23.7672	94.0336	81.1077	113.77	-2.42317	2.13065e-05	DOWN
Htra1	23.0838	34.4629	26.5134	57.7172	79.7368	112.384	-1.77748	0.000649131	DOWN
Ppp1r14a	13.6157	21.6725	37.757	31.5977	129.657	110.139	-2.29991	0.000766124	DOWN
Rgs2	67.9222	50.7312	70.0588	340.156	237.851	108.487	-1.46095	1.75031e-05	DOWN
Ecm1	22.5092	36.5067	33.3956	53.2427	71.6321	108.224	-1.54567	0.00221571	DOWN
Lpp	27.3756	39.6936	34.0329	51.4311	69.885	106.296	-1.38621	0.00147927	DOWN
Ctsh	15.9845	22.6615	15.034	96.3457	87.0867	105.133	-2.42526	0.00298381	DOWN
RGD1565183	42.6629	53.0589	45.9711	99.7061	143.672	104.602	-1.39413	0.000602025	DOWN
Lhfp	14.1303	24.6195	24.571	46.8576	65.0378	104.425	-2.00518	0.000102807	DOWN
Prkar2b	409.666	423.476	417.33	221.241	165.021	103.584	1.63395	0.000261357	UP
RGD1564664	10.18	18.1265	29.9556	23.582	87.3469	102.831	-2.29168	0.00300284	DOWN
Pdlim1	32.8491	39.2786	40.9159	82.0013	110.349	102.425	-1.49741	0.00304203	DOWN
Cfh	22.8838	30.0734	22.4189	84.8367	59.8043	101.733	-1.68465	2.5114e-06	DOWN
Akr1c14	10.6768	13.2179	10.9924	69.7377	89.3888	98.407	-3.01336	3.59639e-11	DOWN
Mest	2.2154	3.00536	1.06133	14.4208	8.25622	97.5	-4.65832	6.76645e-05	DOWN
Wfdc1	6.50471	10.0317	12.8512	23.9261	98.2215	93.9889	-3.29437	9.86972e-09	DOWN
Fblim1	12.8561	28.8656	34.6377	63.3868	134.498	93.3963	-2.16245	2.15333e-05	DOWN
Ldha	470.914	471.579	396.597	191.868	197.749	93.389	1.61651	3.17828e-05	UP
Rn60_5_0815.9	8.07293	6.06523	16.3802	43.5058	50.6748	93.0231	-2.82025	0.000250059	DOWN
RGD1563570	27.0842	37.9475	28.4955	81.1835	87.8054	92.9842	-1.53582	4.09409e-07	DOWN
Ypel3	35.8561	34.3147	35.848	80.7956	101.261	91.5886	-1.44812	0.000153273	DOWN
Aqp7	169.632	198.841	187.898	72.677	78.3865	90.8243	1.13226	5.90144e-05	UP
Alox15	4.64346	2.83654	2.73629	4.4334	38.8041	90.3212	-4.24479	3.7246e-05	DOWN
Lmod1	19.7912	31.3955	46.7119	82.0303	124.495	90.3211	-1.7187	8.17774e-05	DOWN
Idh3a	694.94	628.245	673.725	313.52	314.06	89.8128	1.72083	0.0020939	UP
Akr1b1	83.9451	155.728	217.876	38.0733	85.1577	87.927	0.817486	0.00180266	UP
Htra3	19.6021	31.5548	15.0813	67.3205	59.9744	87.9211	-1.7438	0.000301122	DOWN
Coro1c	17.4233	26.5156	26.7066	34.3004	55.4742	86.784	-1.59481	0.00217109	DOWN
Col4a5	6.22456	15.0965	12.8707	36.4019	80.5684	84.6695	-2.85779	2.10368e-09	DOWN
Mgll	180.5	216.061	132.051	66.7627	61.9488	82.0823	1.29087	1.38149e-06	UP
Cytl1	18.7017	16.5538	23.4141	36.4489	50.2203	81.8924	-1.75605	0.00141641	DOWN
Fbln5	13.1868	24.7126	22.6566	43.5459	110.712	81.2522	-2.24946	1.37206e-05	DOWN
PCOLCE2	11.1704	23.986	10.3208	43.7558	30.7346	81.2435	-1.88496	7.33899e-06	DOWN
Smoc1	25.3834	26.7342	32.4166	70.4215	94.857	80.2201	-1.63535	5.04059e-06	DOWN
Hspd1	320.415	320.234	296.448	170.76	138.638	80.2095	1.51331	0.00237073	UP
Mmp14	13.7737	19.4381	12.8221	51.5276	29.0646	79.5279	-1.82312	4.74442e-05	DOWN
Plxdc2	12.7225	19.2717	16.214	33.4507	28.8824	77.5364	-1.72737	0.00134654	DOWN
Crispld2	6.48611	14.8605	8.68903	29.8501	43.4254	76.2851	-2.57977	3.36561e-05	DOWN
Igf1	10.5572	12.7883	11.6031	38.1602	61.7996	75.4469	-2.55842	0.00096667	DOWN
Scara5	7.96385	14.8616	7.15994	38.3029	59.4778	73.9882	-2.7391	0.00241751	DOWN
LOC100910454	19.1808	20.3327	21.9075	41.6967	57.2256	73.3423	-1.67296	1.16603e-05	DOWN
Lox	3.21818	6.7841	3.58154	26.2453	47.4385	73.3326	-3.73728	1.20356e-14	DOWN
Lrrc58	168.046	198.171	164.962	75.0145	73.6067	73.1454	1.27085	1.71322e-05	UP
Cd302	22.4061	27.7905	20.876	49.7109	58.3268	72.887	-1.46952	3.16003e-05	DOWN
Ddr2	13.3731	21.3779	12.6007	45.4646	32.2898	71.1932	-1.71287	0.000124891	DOWN
Col5a1	10.9101	22.8645	14.4033	43.0236	40.7109	70.4857	-1.79163	0.000161932	DOWN
Tgfb3	10.5631	21.1188	22.0523	43.9773	73.5049	70.3994	-2.00616	4.02447e-07	DOWN
Rnase4	14.8936	9.04305	3.99383	30.1159	24.3658	69.3305	-2.33112	0.00249666	DOWN
Clic2	11.586	15.2428	10.8428	56.4943	66.0979	68.9259	-2.42663	9.91311e-06	DOWN
Cspg4	17.4833	23.9138	22.9805	47.1681	57.417	68.863	-1.55696	0.00231653	DOWN
Ramp1	5.24992	6.77097	6.71559	19.4839	46.1986	67.4615	-3.18577	3.15057e-07	DOWN
Fgl2	13.3762	15.3313	13.6044	40.5949	50.9584	67.413	-2.06915	3.12433e-06	DOWN
Grb14	7.22365	12.2133	12.5743	72.5029	58.8694	66.7528	-2.5574	0.000107862	DOWN
Pcdh7	11.2879	19.052	23.0943	30.5495	45.019	66.6496	-1.64835	0.000544009	DOWN
Antxr1	10.5912	17.1111	15.0394	40.6574	35.1013	65.2556	-1.81639	0.00125547	DOWN
Ptgs1	6.27272	8.97363	10.1911	13.5909	35.0679	64.3781	-2.55192	9.00339e-05	DOWN
Prss23	7.46904	10.9286	9.49665	22.4627	36.4939	64.3083	-2.43845	1.20349e-05	DOWN
Sdc2	10.3817	14.8416	12.013	24.2495	22.8651	63.6385	-1.80102	0.00197796	DOWN
Pfkfb3	107.741	43.656	119.835	44.5585	26.6363	63.3747	1.00639	0.000205868	UP
Nrep	9.46888	7.82227	8.88958	33.9716	45.3496	63.1308	-2.63582	2.60935e-05	DOWN
RGD1310587	23.4091	20.5836	22.079	47.1818	47.4749	62.5748	-1.32102	0.000238612	DOWN
Wisp2	8.00394	16.5596	18.1409	18.678	79.6603	62.1444	-2.31641	9.85289e-05	DOWN
Mettl7a	20.3424	20.1997	18.7426	54.8693	44.9796	61.4894	-1.42966	0.000310957	DOWN
Nampt	316.827	233.06	317.453	133.816	64.504	61.1929	2.20169	5.5949e-05	UP
Acly	46.1691	50.8198	52.2467	245.39	118.787	60.6675	-0.850988	0.00049272	DOWN
Mfap5	5.92346	20.1581	5.92365	28.1093	24.8128	60.5261	-1.99986	0.00255578	DOWN
Eef2k	9.5738	15.5656	18.0941	24.4234	44.4058	60.3924	-1.86235	0.00219395	DOWN
Pcolce	9.76166	15.177	9.28257	49.3489	52.4322	60.3767	-2.30588	0.00167241	DOWN
Lmcd1	8.9623	17.6444	13.5261	20.5779	34.6781	60.2756	-1.82741	0.000133213	DOWN
Sh3d19	12.892	16.1027	14.3688	26.3198	30.1374	60.2119	-1.64399	0.00246079	DOWN
Susd5	2.60272	7.00802	6.55122	10.8246	34.3585	59.3125	-3.11996	1.59846e-06	DOWN
St3gal2	14.3338	18.9738	20.4673	33.8444	48.653	59.269	-1.58994	0.000841756	DOWN
Tgfb1i1	7.76685	12.3038	21.6374	20.9198	47.4751	59.0866	-1.93826	0.00251592	DOWN
Col5a2	12.5917	21.2275	13.8601	54.2449	43.388	58.5382	-1.68106	6.05124e-06	DOWN
Xbp1	16.0854	23.0767	13.3571	33.1373	37.639	58.271	-1.4538	0.000334201	DOWN
Prelp	12.0607	17.856	19.5196	33.3105	59.4899	56.9349	-1.82072	0.00040991	DOWN
Mpo	61.8245	89.4895	78.7412	16.6705	21.3044	56.7089	0.975226	1.52469e-05	UP
Ltbp4	10.1588	19.6916	10.3389	28.4599	36.852	56.0958	-1.79457	0.00195351	DOWN
Npnt	12.549	15.3577	18.2506	24.7128	46.6237	55.4911	-1.73052	9.80135e-06	DOWN
Ccl6	4.69801	5.34139	4.17617	25.8882	9.65413	55.3713	-2.77849	4.95787e-07	DOWN
Dpt	3.5191	5.59871	3.13515	27.9273	11.5316	55.101	-3.02806	1.87384e-07	DOWN
Acaca	34.49	45.3048	27.934	130.733	52.1601	54.619	-0.572188	0.00165445	DOWN
Hmgn1	17.8028	19.7728	28.7822	46.7187	51.6951	53.9528	-1.25589	0.000470581	DOWN
Hsdl2	201.301	202.384	173.506	101.959	88.5453	52.887	1.44397	0.00114184	UP
G6pdx	164.412	221.715	193.322	72.9802	64.416	52.8475	1.71996	2.04831e-05	UP
RT1-Ba	0.834395	0.614479	0.634889	19.0058	21.6801	52.4422	-5.73761	1.77582e-15	DOWN
Fmod	4.29837	5.71824	5.96096	25.2277	50.0786	51.9973	-3.26048	7.28445e-09	DOWN
Tspan2	8.10386	9.387	9.93105	18.0657	23.5715	51.8242	-2.04412	3.58843e-05	DOWN
Gstm7	18.4756	25.6863	23.7769	40.0139	70.7626	51.5881	-1.43368	0.000807799	DOWN
Mrvi1	6.25511	11.9365	13.035	31.2317	45.2937	51.5621	-2.21803	2.75458e-07	DOWN
Hpcal1	13.547	19.9358	20.0556	25.3905	49.1854	51.4193	-1.49501	0.00228978	DOWN
Dab2	16.5524	19.8803	11.9438	46.8139	29.7026	51.0953	-1.32498	0.00124751	DOWN
Marveld1	8.53847	11.3124	9.78753	15.377	28.3742	50.8513	-2.00346	0.00101849	DOWN
Ptgis	6.90785	11.7315	15.0427	22.9377	59.8053	49.1869	-2.27913	1.01202e-05	DOWN
RT1-A2	3.12236	3.71759	3.1062	27.2065	15.178	48.9289	-3.27323	5.25791e-18	DOWN
Dkk3	7.36252	18.8172	14.4784	38.9825	77.2234	48.6206	-2.21499	1.87432e-07	DOWN
Crat	226.284	227.767	181.21	108.777	104.793	48.5648	1.46549	0.000446446	UP
Rasl12	8.36492	13.4805	18.4043	55.6338	53.4926	48.0457	-1.91993	2.72799e-06	DOWN
Mxra8	6.09807	9.69621	8.129	39.6355	24.0037	47.6794	-2.16818	0.000930877	DOWN
Ltbp1	14.53	21.7411	17.6974	37.6589	39.513	46.6198	-1.25941	0.00108259	DOWN
Pdgfrb	10.768	16.2963	14.0545	30.0342	44.5228	46.2622	-1.72762	2.10727e-05	DOWN
P3h3	10.8435	16.1194	14.4524	28.3976	36.7598	46.1562	-1.58645	0.000260065	DOWN
Plod2	5.02773	6.34704	6.19129	13.5144	22.6684	45.7493	-2.54654	1.26128e-06	DOWN
Ppic	6.95196	9.41858	8.06712	19.4842	24.0071	45.2544	-2.08791	3.26069e-06	DOWN
Creb3l2	13.4194	18.9425	15.0398	33.8334	44.6703	45.2146	-1.5081	2.83642e-05	DOWN
Ivns1abp	17.225	16.8805	29.3488	116.785	64.5955	44.1943	-1.36272	5.45972e-06	DOWN
Shisa4	13.0406	22.9136	30.1351	64.2582	127.26	43.4387	-1.95392	0.000141958	DOWN
Agt	22.6762	38.2436	9.97021	82.1349	111.732	43.0498	-1.71154	0.00045804	DOWN
C6	3.17525	4.13521	1.64187	17.5689	3.23008	42.437	-2.93578	1.6805e-05	DOWN
Fam114a1	8.44228	11.7463	9.07736	22.7049	19.7606	42.2135	-1.66741	1.70739e-05	DOWN
Pde3b	110.124	106.425	103.112	56.8832	47.814	42.0975	1.245	0.000108184	UP
Smarca2	15.3236	18.5772	17.0417	35.294	28.9072	42.0229	-1.06249	0.00298956	DOWN
AC115158.1	742.529	703.903	386.755	90.1299	23.4614	41.6817	4.22964	8.81047e-14	UP
Rab31	5.53201	7.63929	7.53291	16.5391	24.2	41.5452	-2.25193	8.45368e-05	DOWN
Calml3	14.8439	5.58016	5.30716	34.1323	18.7995	41.453	-1.81246	4.81968e-05	DOWN
Mc2r	5.56934	6.56731	3.42276	11.32	12.1473	41.2664	-2.36438	0.00239674	DOWN
Pde5a	7.85429	8.44546	9.0333	14.9087	21.6769	41.2512	-1.89765	0.000843319	DOWN
Ston1	6.67588	8.16142	5.7171	20.8951	15.2626	40.8605	-2.03411	0.000315041	DOWN
Tmem47	7.60647	8.01276	11.0847	19.0414	16.4708	40.3381	-1.67403	0.00178855	DOWN
Phgdh	10.1268	15.7639	10.5507	41.3102	32.4465	39.9417	-1.57514	3.38314e-05	DOWN
Fcna	2.51021	9.65866	2.31515	24.5327	4.35566	39.9125	-2.19677	0.00150149	DOWN
RGD1359290	14.6506	23.1454	21.8249	67.8752	86.3132	39.1681	-1.65854	3.01902e-05	DOWN
Gpx8	4.68893	6.84782	4.93325	11.957	20.5771	38.9052	-2.43758	0.00050819	DOWN
Cdr2	5.18198	7.55524	6.23968	10.1162	22.0088	38.0395	-2.24684	0.000337636	DOWN
Tp53inp2	103.224	119.334	78.0903	41.1694	41.4511	37.6279	1.34175	1.47856e-05	UP
Plin3	21.0058	24.2154	16.4805	66.7039	72.247	37.4199	-1.41471	0.000116751	DOWN
Plac9	4.21519	7.60088	8.88183	13.7082	35.8779	37.3699	-2.40826	1.975e-05	DOWN
Mical2	7.12966	13.9305	9.84305	11.8929	24.1655	37.201	-1.57465	0.00256857	DOWN
Lrg1	18.3305	18.4272	29.1518	70.1249	76.8702	37.1981	-1.3763	0.000233086	DOWN
Itga9	6.50142	12.9964	10.4853	27.1163	41.053	37.0429	-1.96606	1.44001e-06	DOWN
AABR07070046.1	5.96608	8.16393	11.053	32.1165	40.0039	36.7573	-2.19289	2.61921e-06	DOWN
Cxcl12	87.7887	59.9648	38.2755	30.0297	11.8538	36.687	1.3533	1.67999e-05	UP
Npr3	143.898	109.174	68.7813	18.574	13.4434	36.5491	2.10166	9.6828e-07	UP
Cxcl14	3.54674	10.6784	4.72032	51.9172	51.8518	35.9761	-2.79779	1.01579e-12	DOWN
Ifi27	60.7071	75.8464	212.347	29.8326	34.8969	35.8882	1.71634	5.8509e-06	UP
Prdm6	5.13165	9.87605	9.99591	21.9431	43.1068	35.7351	-2.24179	1.97999e-07	DOWN
Kdelr3	3.45636	6.30181	3.88062	11.1891	21.8632	35.6992	-2.66237	1.10049e-06	DOWN
Chst12	6.09437	6.69673	6.18294	16.1494	19.9142	35.6745	-2.13573	0.000725111	DOWN
Cd4	6.78392	9.84194	3.67305	29.6358	7.92454	35.6722	-1.68778	0.0011352	DOWN
Osr1	5.81616	14.5453	12.7705	24.9116	42.4764	35.4541	-1.81893	6.83781e-05	DOWN
Pdgfrl	5.44785	7.959	5.82461	17.3626	17.6785	35.3469	-2.04818	5.25363e-05	DOWN
Cmklr1	6.1963	11.5506	6.4096	14.5877	19.4932	34.9246	-1.75663	0.000756323	DOWN
Cited2	8.01189	11.5021	10.2724	22.8608	18.9345	34.4807	-1.42756	0.00174849	DOWN
Pnpla3	1.68272	6.288	3.66656	32.9375	59.6404	34.4769	-3.60067	5.20951e-11	DOWN
2023-03-05	109.509	100.373	75.2036	47.9784	45.7395	34.2889	1.24785	0.000507981	UP
Cpt2	224.759	263.625	208.801	105.838	112.831	34.0712	1.66172	0.00112384	UP
Sec24d	7.90805	10.1499	8.77397	18.7121	19.6782	34.0637	-1.58706	0.000155536	DOWN
Adamts2	2.27276	4.51476	1.94729	12.7177	12.2186	33.9452	-2.98688	3.44732e-05	DOWN
Srgn	9.48592	9.76034	11.7799	14.7768	23.9462	33.8581	-1.48266	0.00193049	DOWN
LOC100361993	126.609	162.876	133.062	67.5889	81.7732	33.6468	1.28725	0.00151167	UP
Adamts10	8.57315	10.4377	9.68858	23.2512	24.6161	33.3733	-1.59973	6.78501e-06	DOWN
Cxcl16	7.68012	10.3698	10.0231	16.3327	18.602	33.2839	-1.47112	0.00081336	DOWN
Eci3	95.2327	101.617	70.5055	47.1827	42.4593	33.1756	1.23667	0.000527797	UP
Adamtsl4	5.22925	11.6236	6.748	22.8326	21.7801	33.1066	-1.80258	4.85435e-05	DOWN
Dhrs4	103	96.7451	73.3794	38.4568	39.7554	33.1019	1.32145	7.87961e-05	UP
Gpam	133.491	161.971	109.214	50.64	41.4521	33.056	1.85633	3.29668e-06	UP
Hmgcs1	141.474	125.668	121.564	42.434	28.3875	32.8	2.0824	2.84962e-11	UP
Gprin3	2.04226	1.46082	0.729882	7.93334	2.24693	32.1968	-3.60947	3.20558e-07	DOWN
Clic5	73.0138	84.6876	68.5593	41.0997	31.4	32.0504	1.24932	4.29947e-05	UP
Cd300le	4.87782	6.84532	2.98627	23.1617	5.69967	31.7792	-1.9343	0.000348473	DOWN
Cyp2e1	15.1985	3.57424	5.54403	102.49	96.503	31.3429	-2.97935	3.81485e-10	DOWN
Mme	94.3209	102.616	74.1862	47.1616	28.9466	31.1698	1.58816	0.000211144	UP
Slc4a4	153.933	138.02	134.768	75.374	66.133	31.1636	1.54787	0.00233133	UP
Fam111a	0.115592	0.355446	0.21501	0.511965	0.399699	30.9401	-6.09851	4.9961e-05	DOWN
Fstl3	4.73149	10.4458	11.5074	9.19924	41.9998	30.5712	-2.02835	0.000868937	DOWN
C4a	3.56885	3.02179	0.975233	30.4966	11.0644	30.5681	-3.0451	4.9847e-12	DOWN
Acad11	61.7074	69.1359	56.4339	25.8786	25.9149	30.5502	1.14478	3.92216e-05	UP
Ctsk	5.47041	6.92636	4.27255	15.4707	12.4903	30.4093	-1.94873	0.000949081	DOWN
Fads2	9.00215	11.2917	8.39865	19.9993	21.6487	30.3416	-1.44253	0.000137716	DOWN
AABR07006278.1	1.83934	3.0711	2.00963	15.9798	1.95698	30.1696	-2.79987	0.00139361	DOWN
Clmp	3.93982	4.61783	2.51016	9.53704	7.21485	30.1155	-2.33894	0.00301294	DOWN
Loxl1	3.12558	8.48023	4.6895	17.734	33.8235	30.0616	-2.55598	2.76805e-09	DOWN
Vasn	3.38921	5.72435	4.87303	9.7874	15.0255	30.0182	-2.27224	4.86932e-05	DOWN
Apmap	91.1208	75.092	58.5448	28.7341	28.7922	29.6174	1.35913	1.09237e-06	UP
Fitm2	84.8063	99.6004	68.9091	40.0908	42.2677	29.3282	1.23803	0.000439669	UP
Hyou1	74.7406	82.3239	58.4172	30.474	27.2548	29.302	1.34483	3.67716e-05	UP
Pbx1	7.02855	11.318	9.23746	17.5312	18.7168	29.2569	-1.38338	0.00250177	DOWN
Acta1	3.98144	2.60185	5.212	2.06853	16.5206	28.8302	-2.52788	0.000559111	DOWN
Adam33	2.26263	4.15775	1.9825	14.3798	11.5579	28.6965	-2.84515	1.82941e-10	DOWN
Gstt3	1.37763	1.83151	1.50247	8.778	6.52616	28.678	-3.48642	1.05268e-05	DOWN
Nabp1	57.294	50.4347	47.4759	16.0711	12.5792	28.6631	1.32701	5.86723e-07	UP
Pqlc3	3.55545	8.17327	6.98468	8.23802	20.3859	28.6151	-1.9737	0.0018507	DOWN
Chkb	100.692	131.928	116.828	46.7052	59.962	28.3143	1.40002	0.000688154	UP
Glipr1	3.76265	4.47869	6.5264	9.45656	16.3682	28.2561	-2.18034	0.0027902	DOWN
Foxs1	2.76791	5.74438	7.53765	9.85431	35.3287	28.1142	-2.56785	2.92746e-05	DOWN
Dmp1	2.09888	2.7922	4.16718	17.6925	21.3825	28.0209	-3.03227	7.98068e-18	DOWN
U1	3.37367	4.475	2.66215	11.3202	10.3696	27.8243	-2.44643	0.00182977	DOWN
Pcsk5	5.65387	7.25622	5.3314	11.9869	10.3185	27.5763	-1.63974	6.29972e-05	DOWN
Pid1	2.4933	3.29843	2.80647	11.0796	11.3273	27.5081	-2.76023	0.000112128	DOWN
Tspan18	103.217	128.698	145.402	50.9585	47.6181	27.4396	1.74474	4.83968e-05	UP
Ccdc3	30.4393	47.8072	31.1093	11.2022	11.0685	27.3526	0.924097	5.85305e-05	UP
Gadd45g	40.8907	71.4323	109.978	24.5942	34.4023	27.3256	1.26356	0.000238698	UP
Myh10	6.29273	12.3907	8.68933	17.3337	19.5024	27.1082	-1.35288	0.00149782	DOWN
Ldlrad4	6.90835	8.0176	7.55843	17.1804	20.8829	26.943	-1.67383	2.51559e-05	DOWN
Slc16a1	80.5109	105.377	80.828	44.281	35.2157	26.8548	1.51836	0.000363762	UP
Sdc4	92.0179	106.032	110.702	29.9068	31.8181	26.1104	1.82914	5.72552e-06	UP
Adamts1	17.4092	29.963	43.0922	8.86051	9.17944	26.0967	0.773693	9.15701e-05	UP
Pdlim2	3.21871	5.41438	7.34727	12.976	16.4163	26.0627	-1.99541	0.00104236	DOWN
Mmp23	3.76189	6.2314	5.15568	8.37065	17.4808	26.0522	-2.10785	0.00121636	DOWN
Tp53inp1	10.8098	11.7971	12.5598	44.3514	25.0582	25.8353	-1.11823	6.02122e-05	DOWN
Rpl30	3.8865	3.06745	2.86756	7.68193	27.6105	25.7482	-3.02667	7.17877e-05	DOWN
Aox4	4.14439	6.57847	1.96836	31.25	10.1068	25.6723	-2.08025	1.4179e-05	DOWN
Cyp4b1	83.4153	73.391	56.7031	26.5751	25.5955	25.6059	1.47508	3.38916e-06	UP
Lrpprc	130.866	152.091	118.299	63.0897	58.3112	25.534	1.67376	0.00047532	UP
Paqr6	1.56109	3.67078	3.20524	8.12635	17.4791	25.231	-2.92472	5.1706e-05	DOWN
Bmp1	5.71448	9.60447	5.60938	15.7804	14.0591	25.0469	-1.48689	0.000655906	DOWN
Pi15	3.18587	5.8892	4.40426	28.1645	32.0559	24.8993	-2.66404	1.67681e-11	DOWN
Acads	103.088	133.627	122.234	46.4805	73.289	24.7913	1.28678	0.00175019	UP
Ikbip	6.55338	8.519	7.45228	14.0052	13.148	24.783	-1.33684	0.0021547	DOWN
Slpi	4.74008	2.10449	1.45726	3.90378	7.54943	24.4247	-2.53037	0.000885123	DOWN
Gpx7	2.74406	5.09702	4.76478	14.5332	19.2688	24.2846	-2.37365	2.90089e-07	DOWN
Snrk	63.5435	53.2632	38.3599	26.8501	21.2045	24.1946	1.18812	0.000181494	UP
Smpdl3a	66.2034	68.4788	49.4552	32.4208	26.1009	24.0239	1.29222	4.16943e-05	UP
Csk	45.0542	47.9095	35.1671	18.8893	17.3147	23.9476	1.04976	1.10455e-05	UP
Rras2	7.7129	8.37058	8.58962	14.3542	16.7837	23.9033	-1.30659	0.00104553	DOWN
LOC684509	62.4413	118.001	99.3031	22.1323	63.0226	23.7511	1.10382	0.00119174	UP
Enpp5	67.5817	81.9292	73.1578	35.0352	29.9688	23.7102	1.46751	3.17298e-05	UP
Fndc1	4.10726	6.23639	2.60912	21.7681	6.17599	23.6211	-1.78688	0.000186853	DOWN
Coq10b	65.1558	75.0333	55.7523	20.5233	25.3885	23.2879	1.42417	4.9527e-06	UP
Pxmp2	91.494	80.0003	72.5603	30.1222	46.2279	22.8255	1.23646	0.000176135	UP
Ccdc88a	8.88777	7.9608	10.5657	22.8623	17.4821	22.7319	-1.13774	0.000407319	DOWN
Gmpr	962.038	579.459	599.05	28.9363	62.1104	22.7114	4.07244	1.93556e-13	UP
Prkar2a	42.3544	47.1624	37.4994	20.5805	16.0524	22.5878	1.13187	5.77551e-06	UP
Agpat3	43.76	51.5814	29.1227	19.2731	16.0486	22.5832	1.10291	1.01603e-05	UP
Hey2	4.87585	5.91562	8.21337	10.8347	20.0727	22.472	-1.74757	0.000364129	DOWN
Clybl	123.5	117.714	120.009	45.3109	53.3929	22.1646	1.67228	8.86401e-05	UP
Cybb	5.36145	7.73736	4.59355	15.6089	6.02392	22.0946	-1.25336	0.00239558	DOWN
Cntn2	1.48962	2.82248	2.84908	13.7162	28.6757	22.0475	-3.40934	3.60508e-10	DOWN
Pim1	9.93855	14.0732	10.9952	37.1584	27.8198	21.9711	-1.09321	0.000175856	DOWN
Pros1	5.13889	5.82403	3.4244	12.7583	7.89458	21.8548	-1.63303	0.000687328	DOWN
Fam49a	10.2423	10.4296	9.08477	27.5716	23.7347	21.8316	-1.19972	0.000210464	DOWN
Sspn	4.13654	6.61181	4.74098	10.5577	14.8899	21.816	-1.8297	0.000620761	DOWN
Hdgfrp2	9.24468	9.19686	7.89398	25.1564	17.9367	21.66	-1.17333	0.000467545	DOWN
LOC500300	71.6827	54.1664	63.3563	27.4144	28.0299	21.6434	1.34445	6.60081e-05	UP
Dpep1	0.629138	0.715303	0.151982	4.41503	2.56916	21.4289	-4.58829	0.0010306	DOWN
Steap3	7.91005	9.34067	7.52601	15.7183	20.2373	21.35	-1.33212	0.000851609	DOWN
Ltbp2	4.27322	9.22887	6.98843	13.5486	24.6534	21.192	-1.74678	1.30199e-05	DOWN
Clec11a	1.41141	2.86658	1.55466	7.0874	10.5696	21.143	-3.02779	7.14716e-06	DOWN
Csde1	7.78358	7.60613	7.32784	19.9991	17.5855	21.1422	-1.35452	1.06383e-05	DOWN
Vcan	3.23304	8.8082	6.32867	12.8123	11.3989	21.1399	-1.40978	0.000281163	DOWN
Retnlg	1.09778	1.78708	2.59876	7.73546	5.06135	20.9886	-2.83304	0.000520158	DOWN
C1qtnf2	2.27505	3.45664	2.56456	11.9084	10.2792	20.878	-2.494	6.26971e-06	DOWN
Timm50	76.8991	88.271	73.3547	29.2189	40.543	20.8129	1.3739	5.55813e-05	UP
Fads1	3.68934	6.26956	5.16709	19.1953	16.0552	20.7416	-1.86751	0.00211152	DOWN
Pex11a	53.0781	57.5175	46.9732	27.2253	21.2484	20.6968	1.32444	8.8144e-05	UP
Syde2	6.5044	7.96985	7.48585	16.4739	15.1149	20.6236	-1.28756	0.00018793	DOWN
Vopp1	4.7126	6.7344	4.43493	10.0455	11.4436	20.5473	-1.59524	0.0026052	DOWN
Kcnmb1	1.5621	3.03371	3.94115	8.16828	13.1341	20.4434	-2.56066	2.23596e-06	DOWN
AC098459.1	89.7513	71.7864	64.5633	46.9997	39.1069	20.4207	1.34038	0.000926888	UP
LOC100361444	82.1328	77.0537	87.8014	41.5278	34.8645	20.4109	1.57477	0.000356905	UP
Tc2n	4.22957	3.42075	5.46627	11.0966	10.7313	20.3962	-1.83176	6.71229e-05	DOWN
Spon1	2.47796	3.9206	3.05728	11.578	17.1492	20.3466	-2.57242	6.02851e-09	DOWN
Rpl22l1	5.04986	5.83793	4.34369	13.791	25.0537	20.2972	-2.15904	0.000159827	DOWN
Prkcd	4.2475	5.37796	4.46041	9.94628	10.8221	20.2891	-1.72815	0.000389366	DOWN
Pfkl	117.974	118.824	96.0588	46.9618	32.5235	20.2217	2.07283	4.7216e-06	UP
Prr32	42.2131	57.2051	53.533	8.63326	17.1452	20.0446	1.45513	2.91548e-06	UP
Cd300lg	58.9155	52.0174	47.4773	20.2309	9.12988	20.0104	1.85762	1.38373e-10	UP
Inpp5f	6.46317	8.14156	7.37671	53.7041	67.3824	19.9542	-2.57526	1.38845e-08	DOWN
LOC100360573	6.47127	7.35757	8.28471	37.7811	24.9338	19.7539	-1.59991	0.000287277	DOWN
Mecr	99.0149	125.495	116.645	34.0499	55.7727	19.6265	1.59284	0.000182336	UP
Rab27a	3.33116	4.91168	3.63593	8.79681	10.3905	19.5014	-1.91633	0.000345333	DOWN
Mfap2	1.54583	4.12962	3.37789	13.8608	11.3484	19.4979	-2.35354	5.94968e-06	DOWN
Adora1	5.75842	11.2554	8.58429	26.776	23.5282	19.4084	-1.33113	0.000212269	DOWN
Dact3	1.38174	3.87984	4.56151	5.51051	13.0746	19.3282	-2.30683	0.0029459	DOWN
Mbp	27.6774	39.0376	21.1457	16.6546	13.3	19.1795	0.850725	4.62861e-06	UP
Atp9a	15.8258	16.8449	15.8241	8.02641	7.99792	19.1329	0.252935	0.000333967	UP
Lep	2.13021	8.57818	4.94792	17.6733	17.8332	19.0691	-1.82193	0.000430934	DOWN
Pfkp	76.9146	72.3828	44.2136	14.2248	12.7735	18.9901	2.02201	6.97792e-14	UP
Prima1	1.78453	4.28009	3.87437	18.6673	43.6877	18.9775	-3.24145	4.22417e-09	DOWN
Pfkm	46.0008	57.332	49.2546	44.0164	37.2539	18.9279	0.856497	0.00139537	UP
Gys2	185.786	207.25	185.592	35.9672	30.5347	18.7933	2.96719	1.27211e-10	UP
Dtna	2.74133	5.06964	5.12581	10.0973	13.6022	18.6139	-1.90127	1.43798e-05	DOWN
Pank1	159.462	152.557	117.42	63.1797	67.7474	18.5223	1.73057	0.00149276	UP
Angpt1	3.08848	4.16332	5.37618	10.2102	6.11537	18.4272	-1.54363	0.000142064	DOWN
Kdr	49.6819	47.1535	33.1755	20.4737	12.2688	18.3663	1.50041	3.31736e-06	UP
Ephx2	7.75335	8.50866	7.24963	28.3409	64.3832	18.2331	-2.39801	3.9558e-07	DOWN
Fam213a	91.8443	74.6932	67.0093	40.7412	37.5691	18.0385	1.4854	0.000909702	UP
LOC685431	93.7737	114.632	87.0405	57.206	55.3809	18.0334	1.4238	0.00304287	UP
Plbd1	92.6046	103.001	99.4134	41.2093	49.942	17.8535	1.53658	0.000518357	UP
Letm1	87.6258	89.8323	59.99	33.099	35.9781	17.7983	1.55761	6.81071e-05	UP
Ak1	54.5546	74.4556	54.8093	17.0438	40.0504	17.6507	1.08666	2.48558e-05	UP
Zfp385d	4.68261	7.35334	5.65039	10.3269	14.4253	17.6178	-1.44234	0.000205711	DOWN
Src	3.2959	6.68367	5.69856	10.7847	20.9313	17.5622	-1.88082	0.000171173	DOWN
Tmed3	1.77076	4.28699	2.30318	6.85559	11.7435	17.3408	-2.38347	0.000354147	DOWN
Mybpc2	135.441	141.901	138.824	65.3272	59.554	17.2147	1.85361	1.5048e-06	UP
Acot2	140.116	139.253	134.904	38.7713	25.0258	17.0474	2.71464	5.0606e-07	UP
Prodh	10.652	10.7758	9.74535	21.6667	21.9417	16.9937	-0.905744	0.00208149	DOWN
Tmem182	24.1776	41.8842	38.1407	12.2852	13.9729	16.7894	1.1752	2.88671e-05	UP
Pawr	2.59188	4.0455	5.05225	7.4576	12.4464	16.664	-1.90127	0.000188184	DOWN
Specc1	3.11028	3.56202	4.43425	6.8713	12.4982	16.5579	-1.97239	0.000211532	DOWN
Slc25a23	6.18619	9.96609	8.95386	22.8491	20.1929	16.5488	-1.13434	0.000165038	DOWN
Isoc1	78.0497	86.7946	57.8355	34.0563	29.1044	16.1478	1.71395	1.01973e-05	UP
LOC259244	0.804758	0.417701	1.34892	5.62124	6.14623	16.1022	-3.69805	2.61929e-09	DOWN
AABR07006724.1	2.11164	3.48959	3.4569	6.14484	8.43007	15.8031	-2.00466	0.00119279	DOWN
Tmbim1	2.34421	4.03877	4.4444	7.94626	22.8586	15.403	-2.40617	1.56735e-06	DOWN
Itga11	2.91543	3.79973	2.93078	13.2985	14.675	15.3968	-2.22538	6.70802e-08	DOWN
St3gal6	3.38941	3.10765	3.97225	12.5295	5.86001	15.2999	-1.60013	0.00248082	DOWN
Pla2g4a	2.33055	4.04301	4.62134	6.88852	6.93528	15.2018	-1.59459	0.00031912	DOWN
Acss3	83.75	95.2803	70.6679	36.4675	29.5958	15.1786	1.89448	0.000740387	UP
Slc16a14	0.122013	0.198627	0.0618929	2.61077	0.928176	15.1489	-5.97825	7.0179e-09	DOWN
Kcnma1	1.93387	3.07819	4.55779	7.70267	12.7566	15.1237	-2.12765	0.00223876	DOWN
Enc1	35.8037	35.8676	29.3385	16.9468	8.44837	14.8857	1.52902	6.30557e-06	UP
LOC100911672	30.303	37.2169	34.6628	16.9018	12.1639	14.6746	1.34381	2.09131e-05	UP
Npas2	1.07905	1.99861	1.31368	9.28026	16.5962	14.6206	-3.41455	1.88708e-18	DOWN
St3gal5	29.9842	37.0207	43.9398	17.6664	17.8234	14.6195	1.1889	6.92189e-05	UP
Ampd2	6.78967	10.5116	11.5077	23.1466	23.789	14.5045	-0.99554	0.00217805	DOWN
Dusp4	47.7622	48.3613	52.4563	26.3905	21.9206	14.4607	1.44501	0.00138327	UP
Col6a6	3.46515	2.84747	2.89133	13.7372	6.44456	14.4565	-1.76821	0.000104121	DOWN
Chsy1	3.3191	4.84424	3.58296	7.2087	10.4253	14.4529	-1.66764	0.000916118	DOWN
Odc1	62.7839	74.6615	64.6451	23.0638	23.2507	14.4435	1.83763	7.81894e-06	UP
Bcl10	5.02009	5.32243	3.48679	9.70224	13.1925	14.4357	-1.58338	0.000996238	DOWN
Crabp2	0.153904	0.417488	0.156102	5.39058	3.93758	14.4334	-5.24331	2.01219e-09	DOWN
Lbp	2.2788	3.29748	2.51742	10.4294	11.8721	14.2492	-2.27531	0.000583754	DOWN
P4ha2	3.74429	6.06344	3.93792	7.74326	9.73406	14.0482	-1.37587	0.00198561	DOWN
LOC684480	34.6437	41.8358	32.0089	13.5442	8.77047	14.0365	1.66503	4.50167e-10	UP
Mtmr11	2.40198	4.03316	3.97716	8.29363	10.1861	13.9755	-1.79939	0.000406015	DOWN
Elk4	2.44468	8.75827	2.58377	10.0531	11.6599	13.8785	-1.47435	0.000202935	DOWN
Evc	1.5672	2.76773	1.95133	6.78059	4.59145	13.7668	-2.13112	0.000129546	DOWN
Agpat9	11.3757	8.86523	9.57653	3.53268	2.51074	13.7461	0.290148	0.000958424	UP
Tmx2	29.9366	37.7523	26.8851	16.374	18.8546	13.4498	0.964749	0.000134191	UP
Csf2rb	3.70744	4.90436	3.59288	15.6629	9.69447	13.417	-1.50614	1.48016e-07	DOWN
Slc12a2	60.3053	63.3941	51.8274	36.2074	29.5568	13.4151	1.44526	0.00253638	UP
Foxc2	1.68305	2.17213	4.22263	4.69789	9.05985	13.4134	-2.06113	0.000832506	DOWN
Sh2d4a	5.72527	3.88632	5.54741	14.7897	12.2489	13.3117	-1.33871	1.80657e-05	DOWN
Gxylt2	1.74993	4.64782	1.54175	7.73191	8.02539	12.8644	-1.98064	0.00020388	DOWN
Acaa1a	40.2764	45.1456	31.9037	14.8291	15.8045	12.6808	1.45727	5.27379e-06	UP
Esrra	47.0283	57.735	44.7489	21.5938	29.2567	12.6797	1.24903	0.00122217	UP
Atp6v1b2	21.534	22.5838	14.6794	10.7218	8.61268	12.3762	0.901158	2.28624e-06	UP
Ppif	99.1685	90.5956	69.9086	42.169	39.1566	12.3245	1.74962	0.00138107	UP
Rps18	1.34823	3.21886	2.1884	17.2621	19.5795	12.1901	-2.81848	7.28266e-08	DOWN
Nr4a1	11.8508	35.7933	58.9183	1.19095	1.33695	12.158	2.39625	6.34103e-06	UP
Sft2d2	4.8962	5.00933	4.75394	9.37243	9.97222	12.1272	-1.17714	0.00111656	DOWN
LOC501110	2.50676	3.05229	5.02436	12.4443	9.76731	11.9643	-1.62295	0.000110121	DOWN
Siglec5	0.568181	0.567304	0.322804	8.2907	1.16308	11.9312	-3.75155	6.87769e-10	DOWN
Mxd1	3.96101	3.88654	4.43142	8.66797	7.44863	11.8994	-1.24096	0.00104548	DOWN
Ror1	1.30978	2.70206	2.83718	6.07189	10.0046	11.8159	-2.25668	8.47994e-05	DOWN
Mrc2	1.95498	5.19033	3.08154	8.36519	10.1591	11.7757	-1.68582	8.80303e-05	DOWN
Adamts8	2.09466	5.51763	3.56931	4.22516	10.4354	11.719	-1.57143	0.00111539	DOWN
Smim3	1.80709	2.981	1.32	4.71488	6.84844	11.6573	-2.18414	0.000340805	DOWN
Fkbp10	1.39515	2.60764	2.29351	4.58758	7.02186	11.6456	-2.15291	0.000672292	DOWN
Cpz	0.992925	1.97048	0.805893	8.56708	8.47559	11.6391	-3.00084	2.05082e-06	DOWN
Adamts15	2.65617	3.20173	2.41705	6.42913	6.40815	11.5611	-1.70367	0.00106221	DOWN
Gng8	0.774362	2.14773	2.0077	4.41711	7.19994	11.4957	-2.50806	0.000494203	DOWN
Col4a4	1.8204	2.66365	1.23123	6.71158	2.69322	11.483	-1.89554	0.00272465	DOWN
Cybrd1	1.21222	3.16082	2.18814	7.49251	7.40344	11.4729	-2.10952	1.20989e-05	DOWN
Srpx2	1.2324	2.67498	3.02402	3.49661	12.3681	11.449	-2.36574	0.000168072	DOWN
Mbd4	4.98755	4.15771	3.33668	14.6685	9.29785	11.4133	-1.31553	0.000278492	DOWN
Bmp3	0.99781	1.274	1.40533	3.48823	3.89677	11.4065	-2.64215	1.76205e-05	DOWN
Bmp4	1.25105	2.24873	1.46753	5.7613	4.65032	11.3963	-2.2767	6.94942e-05	DOWN
Cep57	3.41676	3.38797	3.74071	7.48237	7.92168	11.3784	-1.45695	0.000799542	DOWN
Cxcl13	0.162063	0.996686	0.712497	4.04578	2.54044	11.3732	-3.47939	4.03998e-05	DOWN
Col4a6	1.48785	3.13446	3.32337	8.91053	15.6503	11.2208	-2.34278	1.58524e-09	DOWN
Il17b	0.357391	0.387915	0.997233	2.80637	8.52772	10.9738	-4.06929	2.8241e-07	DOWN
Cilp	1.45948	2.65067	1.23895	5.86448	2.80139	10.9737	-1.94966	0.00144957	DOWN
Chi3l1	2.11756	1.86041	1.56862	2.72028	4.55604	10.7507	-2.04946	0.00290895	DOWN
Wars	25.7323	26.6403	26.7005	10.7613	8.04521	10.681	1.49316	2.65183e-07	UP
Pex16	34.6376	42.4514	36.5071	12.3703	14.9009	10.6085	1.56985	5.09951e-07	UP
Sik1	31.5403	20.1603	34.7266	6.27272	3.46333	10.5872	2.0359	4.06673e-08	UP
Rrm1	29.7581	33.2709	22.6688	11.9407	11.5257	10.5293	1.37319	2.83413e-05	UP
Sh2b2	66.0779	55.6151	60.8365	24.0298	18.9698	10.319	2.05475	8.30696e-06	UP
C5ar1	2.77434	2.39505	1.53527	9.36812	3.35762	10.2964	-1.61105	0.000315814	DOWN
Myo18a	21.9975	26.4487	19.8567	10.3068	9.77481	10.2905	1.18228	8.30916e-06	UP
Rgma	3.66554	4.08822	3.50004	11.0769	8.24518	10.1675	-1.29525	0.00120453	DOWN
Esr1	0.819786	0.309128	0.394704	5.28687	1.15309	10.1071	-3.47062	7.86813e-05	DOWN
Apol9a	9.80733	10.5194	42.7803	6.91428	5.75313	9.99098	1.41803	0.000298434	UP
Tuba4a	61.477	75.0129	61.4226	10.5133	15.1505	9.96972	2.39298	3.88563e-18	UP
Slc7a15	67.9163	79.9254	74.6385	8.20681	49.5106	9.95598	1.31856	0.00186277	UP
Cdc42ep2	2.38528	3.17476	2.92218	5.21884	14.6905	9.90012	-2.12056	0.00172279	DOWN
Wfs1	31.057	32.9952	24.1202	8.25567	8.9531	9.87417	1.64254	4.09506e-07	UP
Higd1a	33.5623	31.7397	22.5499	13.5947	16.5151	9.85361	1.15128	0.000562278	UP
Pde7b	20.8266	19.6275	12.8539	4.80527	4.48503	9.83504	1.31135	2.28725e-06	UP
Rftn2	0.94833	1.38716	1.08762	5.22955	5.87403	9.79351	-2.77936	0.00132028	DOWN
Tpst1	1.18535	1.85817	1.58858	5.26763	7.59021	9.73635	-2.48821	1.51532e-05	DOWN
RGD1564606	0.261081	0.566635	0.397215	9.30222	11.5541	9.68828	-4.70113	9.97635e-13	DOWN
Irf8	1.98244	2.99336	3.06058	6.50714	4.56	9.59651	-1.40181	0.00304503	DOWN
Bmf	4.10044	4.54611	4.07022	10.7612	14.403	9.59446	-1.50111	5.64905e-05	DOWN
Taf13	22.9749	20.9661	18.3631	7.19695	5.99334	9.56369	1.4168	1.31488e-09	UP
Lpin2	16.1736	18.5354	19.8682	4.11906	6.4619	9.50305	1.18843	1.21878e-08	UP
Atoh8	1.99314	2.1631	2.20594	3.40812	7.6259	9.36212	-2.00189	0.000812756	DOWN
Nav2	3.02695	3.90428	2.85017	7.44697	12.1721	9.35117	-1.72274	9.89925e-07	DOWN
Prps2	1.65594	2.24643	0.909998	8.77195	6.13156	9.26504	-2.26275	0.00029414	DOWN
Plxna2	16.3665	18.3348	14.3836	9.15997	5.35571	9.25931	1.16286	2.13991e-05	UP
Arhgef5	2.24031	2.64866	2.62839	4.44469	5.22787	9.23914	-1.52943	0.00214912	DOWN
Chn2	1.67364	2.71175	3.13285	6.00795	7.49886	9.1301	-1.73019	0.00186304	DOWN
RT1-Db1	0.573922	0.799342	0.262021	4.07866	2.30206	9.10088	-3.38675	5.26363e-08	DOWN
Atp10a	1.30238	1.7537	2.38568	3.11721	5.18723	9.04851	-1.97233	0.000566007	DOWN
Polm	2.11334	4.21514	2.76214	8.50915	10.586	9.01865	-1.69371	4.07215e-05	DOWN
Ntf3	1.55429	2.54817	3.55635	5.19299	6.95246	9.01515	-1.64492	0.00222339	DOWN
Acss1	28.9515	24.0894	9.22975	9.37797	7.49783	8.95437	1.33531	2.32422e-05	UP
RT1-Bb	0.726525	0.962409	0.422743	5.27844	3.98996	8.95414	-3.2008	6.53977e-09	DOWN
Sgk1	10.7958	9.87927	14.8198	3.43808	5.1334	8.93459	0.75023	9.92867e-05	UP
Map1a	6.89544	13.3144	12.3432	5.6992	4.91619	8.92618	0.648736	0.000323607	UP
RT1-CE10	0.188576	0.375205	0.510179	11.0478	9.43336	8.90744	-4.67901	2.17255e-23	DOWN
Ptgfr	1.82321	2.28992	1.51716	4.18188	4.27844	8.87446	-1.80906	0.000289442	DOWN
C1qtnf7	1.3196	2.29595	1.80629	4.14941	7.32972	8.84785	-2.1621	9.87796e-06	DOWN
Rbm47	25.3095	30.7693	24.0008	9.56756	8.63366	8.74261	1.61935	9.40011e-08	UP
Spry4	11.6077	11.84	16.0384	5.93327	4.95237	8.66995	0.950412	5.17289e-06	UP
Plekhh2	1.6157	2.00219	2.13907	3.25274	4.35851	8.58273	-1.75356	0.00198195	DOWN
Acsl3	16.0124	16.1743	15.9076	8.894	4.84662	8.56002	1.25796	2.09202e-06	UP
Fam124a	0.287858	0.29882	0.279344	2.41887	2.83898	8.54662	-4.30162	1.92703e-11	DOWN
Lrrc8b	27.8459	30.9532	24.8705	8.75561	8.03292	8.53665	1.7512	1.90395e-08	UP
C1qtnf5	2.02622	2.34891	2.10235	4.00502	7.96169	8.51418	-1.93181	0.00239873	DOWN
C1qtnf6	0.953446	0.854802	1.13554	4.80708	3.89891	8.50365	-2.65985	2.4807e-08	DOWN
Pld1	2.21567	2.92846	2.33617	4.50202	5.55999	8.38314	-1.48335	0.00270265	DOWN
Got1	39.9078	46.7835	26.1281	20.3675	17.2785	8.34646	1.55343	0.000116007	UP
Trib1	32.609	34.8144	28.7814	13.6318	12.6339	8.20406	1.62194	2.35171e-05	UP
Kcnb1	3.38981	5.65822	4.22406	13.9751	9.8612	8.17978	-1.02784	0.00258829	DOWN
Gadd45b	1.51326	1.64232	2.20693	7.76867	6.27918	8.169	-2.01487	0.000786464	DOWN
Igsf9b	0.478	1.05424	0.782169	1.65766	3.60425	8.15721	-2.93031	0.00181122	DOWN
Cbfa2t3	17.6395	20.4994	12.3908	8.694	5.93176	8.10287	1.26318	2.53786e-06	UP
Cercam	1.47807	2.0704	1.83083	4.31814	4.65921	8.09484	-1.83043	0.000159517	DOWN
Myoc	4.86531	8.34397	5.17975	2.90218	1.74465	8.06564	0.321516	0.00244281	UP
Tbx18	2.45322	2.35853	2.38065	6.6674	5.606	8.06092	-1.51111	4.17911e-06	DOWN
Dsel	2.00137	2.40415	1.99944	4.72426	4.39521	8.04098	-1.54225	0.0025425	DOWN
LOC100910531	2.88678	4.47384	5.33029	13.7946	9.08761	7.86966	-1.00307	0.000800538	DOWN
Angptl1	2.94305	2.79967	2.5619	8.93133	9.87501	7.821	-1.6764	9.91539e-07	DOWN
Hrasls	0.888271	1.50207	1.21555	3.74291	5.8573	7.80597	-2.50684	0.00106801	DOWN
Kif26b	0.414211	0.719243	0.806841	1.70113	6.25612	7.7477	-3.43644	5.1713e-06	DOWN
Fabp3	364.592	380.815	217.029	100.927	45.6914	7.72039	3.5865	2.52072e-05	UP
Serhl2	21.4048	22.9088	27.8702	12.0936	11.4261	7.65434	1.33462	0.000798788	UP
Synj2	1.07484	1.53716	1.82423	3.73724	4.0848	7.64593	-1.98785	0.000102495	DOWN
Cyyr1	18.0828	17.1104	13.9501	10.5925	6.12053	7.6291	1.25264	2.06311e-05	UP
Adgrg1	12.0834	14.4136	13.6677	5.339	6.64118	7.59572	0.911331	9.5632e-06	UP
Vamp1	16.8811	18.1178	9.85417	6.93803	6.23277	7.53095	1.11937	6.05099e-08	UP
Ccdc65	1.07398	1.58939	1.98104	4.00976	5.49166	7.51045	-2.07014	0.000516646	DOWN
Glis3	1.26983	1.49689	2.35443	3.33215	5.35984	7.50478	-1.91383	0.00226489	DOWN
LOC100364500	0.626451	0.725186	0.889794	11.2499	12.0152	7.49625	-3.70679	9.43589e-14	DOWN
Echdc3	20.9457	21.6247	17.3864	8.29668	11.3343	7.47985	1.08714	0.000117069	UP
Adcy7	1.15159	2.21116	1.13837	4.86859	6.67747	7.47175	-2.23733	2.44233e-07	DOWN
Tmeff1	13.1082	12.5586	9.8294	2.99313	2.67327	7.42385	1.22875	1.4103e-08	UP
Lrrc17	1.28138	3.39578	2.08607	6.26327	9.56233	7.39981	-1.9115	0.000324448	DOWN
Akr1c13	20.4755	19.5396	14.275	8.22395	3.83648	7.28257	1.70269	5.76665e-06	UP
Btbd19	20.2567	25.0087	18.9528	4.61072	5.05603	7.22278	1.80185	5.36073e-10	UP
Ednrb	41.406	22.7862	12.6367	5.06483	3.58204	7.19821	2.2483	1.33317e-09	UP
Arsi	0.714015	1.62731	0.181107	3.6224	3.30841	7.13067	-2.63407	0.000117576	DOWN
1500009L16Rik	0.542965	0.261909	0.734503	2.40487	4.83982	6.92066	-3.51849	0.00234257	DOWN
Acp5	13.4146	26.6187	19.609	7.04723	10.2102	6.90938	1.21572	0.000138644	UP
Baz1a	20.3981	11.1783	6.32444	6.68433	3.57553	6.90479	1.26959	0.00079641	UP
Prdm5	1.19979	2.22224	1.73656	3.20767	5.24389	6.88688	-1.81858	0.000428317	DOWN
Ppargc1a	39.33	35.0294	34.8426	17.31	16.9316	6.88102	1.61224	0.00200576	UP
Epb4.1l1	19.7699	26.8674	20.1287	11.1102	12.3074	6.84848	1.21637	0.000797333	UP
Ncf1	1.63589	1.70961	0.88105	4.29359	1.98329	6.73215	-1.62906	0.0018106	DOWN
Atg4d	15.1033	18.9538	13.7689	5.90991	7.5027	6.68899	1.16779	3.29705e-05	UP
Pygm	7.76732	19.5688	2.38138	6.83053	4.39761	6.6811	0.838559	4.40841e-05	UP
Nqo1	11.1741	17.6622	19.5129	5.07917	4.41578	6.67306	1.53942	1.26932e-07	UP
Trpm8	0.754226	0.882745	1.30532	7.52063	15.8934	6.64608	-3.52241	9.11528e-16	DOWN
Adcy3	37.6767	33.049	19.3476	4.9828	3.91324	6.60175	2.51369	3.72613e-14	UP
Dclre1b	3.71809	2.7916	4.06865	12.6543	9.67065	6.59565	-1.20574	0.000144536	DOWN
Tmem229b	1.37087	1.78885	1.58948	3.41037	5.75599	6.58533	-1.9627	0.000425874	DOWN
Fam114a1l1	0.974721	0.944507	1.44801	2.56502	3.99635	6.5772	-2.23578	0.000281025	DOWN
Uchl1	0.751147	1.63034	0.996497	0.628128	2.15776	6.55002	-1.9511	0.00124227	DOWN
Plk3	25.7848	30.6925	48.4812	1.39876	2.20674	6.49423	3.00754	1.79972e-14	UP
C4bpa	0.100567	0	0.255084	0.820034	1.70407	6.44729	-5.10347	4.17996e-05	DOWN
Nr4a3	36.5448	56.9861	44.7124	1.43652	4.48955	6.40091	3.08111	9.38737e-14	UP
Asrgl1	13.1307	13.6787	14.123	4.81734	9.05466	6.29612	0.829966	9.57529e-06	UP
Tstd3	22.3553	24.136	13.4125	8.24073	6.39729	6.29401	1.65384	7.50223e-06	UP
Abcc4	31.0198	48.0181	43.7329	20.0522	17.0403	6.27663	1.81156	0.00105187	UP
P2ry6	0.473864	1.40745	0.581948	2.13891	3.82895	6.22667	-2.61432	7.72932e-05	DOWN
Trem3	93.2826	96.9781	95.1967	27.3587	56.6554	6.22475	1.59764	0.00264537	UP
Nr4a2	9.05666	7.51413	32.3586	2.02147	2.04236	6.17764	1.98853	7.47384e-07	UP
Spg7	20.6223	26.7062	23.3456	8.8334	9.64265	6.1682	1.5753	9.56056e-06	UP
Mybl1	0.716864	0.938954	1.06584	2.09013	2.17107	6.13824	-2.19521	1.98719e-05	DOWN
Mmp16	0.296568	0.851974	0.77874	2.00189	3.35393	6.0977	-2.87896	0.000352911	DOWN
Gcnt1	1.51173	1.44055	0.810487	4.92886	2.94088	6.0873	-1.8476	0.000111888	DOWN
Abhd11	16.376	17.4227	16.2871	7.71781	10.3225	5.86927	1.04418	0.000855737	UP
Inpp5d	1.65985	2.81721	1.89921	4.25115	7.49153	5.86121	-1.65131	0.00162378	DOWN
Mrps10	18.9438	20.8528	19.402	10.1882	8.29718	5.84354	1.48074	0.000606857	UP
Ooep	0	0.0819259	0	1.64208	1.25348	5.80964	-7.0148	1.75165e-09	DOWN
Gstm4	10.8157	12.7321	12.2596	5.36199	6.1885	5.80051	0.993584	1.9952e-05	UP
LOC100912512	0.942272	0.922836	1.4456	4.21961	8.01036	5.76889	-2.64225	1.68056e-06	DOWN
Eno3	6.96941	13.7734	3.7972	9.40587	9.10404	5.6898	0.145175	0.000773823	UP
Fastkd2	12.695	12.5699	10.1086	4.58202	5.14169	5.59708	1.13487	2.68421e-05	UP
Sytl5	0.519801	0.542439	0.0811395	9.97372	2.40576	5.58505	-3.39	9.65703e-11	DOWN
Prx	2.09973	8.88434	1.6988	1.78185	1.17639	5.52392	0.335619	0.00280269	UP
Apold1	6.50708	6.34652	11.9735	1.48982	1.14707	5.51003	1.31399	0.000278245	UP
Gpsm1	15.1692	22.9005	15.9897	5.2322	4.78809	5.49352	1.80951	3.74153e-10	UP
Nudt7	31.5178	37.1497	31.3315	6.41494	7.58488	5.45316	2.35422	8.30477e-10	UP
Slc6a4	1.15994	1.23856	1.65131	3.4802	5.48584	5.4284	-2.01525	3.62096e-05	DOWN
Gk	77.7077	63.8439	46.7947	11.0477	9.27401	5.41325	3.09579	2.72279e-10	UP
Alox5	0.723946	1.50765	0.357317	4.51419	1.10957	5.41313	-1.91808	0.00122409	DOWN
Atp1b1	31.89	34.4398	19.4635	7.28451	5.61471	5.39939	2.37655	2.22934e-16	UP
Homer2	23.8785	20.604	12.2541	9.8389	7.92478	5.34998	1.51063	0.000310795	UP
Timm10	18.1054	19.9652	15.2973	6.61021	8.5353	5.34256	1.35822	0.00128915	UP
Tmem106a	8.95247	9.09805	8.24252	2.81286	1.10939	5.34255	1.44191	3.01936e-05	UP
Mx2	2.75542	3.16943	86.1399	7.03531	2.3962	5.2995	2.99556	0.0020688	UP
LOC499229	7.79218	8.2908	10.5161	5.40069	2.85845	5.2851	1.12268	8.61503e-06	UP
Gm8369	0.391565	0.424905	0.397215	2.83791	3.06902	5.28445	-3.36794	5.2775e-05	DOWN
P3h4	0.668229	1.03602	0.895841	2.27736	3.0368	5.28202	-2.26278	0.001245	DOWN
Rab7b	0.690211	1.85978	0.917557	3.88114	2.63355	5.26771	-1.77313	0.00272314	DOWN
Mcf2l	10.9576	9.52265	9.12131	5.68699	3.48265	5.24306	1.17737	2.08812e-06	UP
Aldh5a1	31.7961	28.1116	21.1841	15.1115	11.4209	5.19016	1.70245	0.00213035	UP
Mtus2	0.764083	0.665118	0.799412	2.46122	4.70068	5.18808	-2.73461	2.42353e-11	DOWN
LOC102551819	9.67258	11.1481	14.0717	4.78688	2.95697	5.17222	1.51677	6.56899e-06	UP
Col11a1	0.320483	0.356506	0.479581	1.80012	2.95883	5.11444	-3.38826	5.35041e-05	DOWN
AABR07024072.1	30.4634	32.5386	19.3948	11.629	11.1282	5.10423	1.75875	4.59916e-05	UP
L3hypdh	1.33863	1.41646	1.45994	4.52751	5.83228	5.01322	-1.94844	4.14498e-05	DOWN
Pllp	65.0174	74.72	71.7089	12.5778	17.2827	5.00271	2.66116	1.36808e-07	UP
AABR07020987.1	0.209755	0.295921	0.212788	1.72285	0.377131	4.95363	-3.47632	0.000439985	DOWN
Mrps2	10.1933	11.4068	8.73204	4.54927	4.8694	4.91693	1.04704	5.44398e-05	UP
Perm1	52.5126	75.3765	64.9387	15.0212	21.9349	4.87784	2.26136	3.8618e-05	UP
Mapt	15.1202	18.482	14.8597	10.0597	5.36322	4.87444	1.658	4.68352e-07	UP
Adssl1	54.6691	69.5037	55.5675	13.6783	27.823	4.80164	1.87692	1.20096e-05	UP
AABR07030091.1	0.343553	0.47938	0.0995818	5.97585	4.62965	4.79482	-3.93773	1.33779e-09	DOWN
RGD1563242	13.986	15.5708	10.9451	3.86245	4.3842	4.72805	1.56715	8.43122e-10	UP
Slc25a25	3.9612	7.95948	8.29614	2.51086	3.7701	4.65778	0.677352	0.000260403	UP
Dagla	9.32039	11.0979	7.74166	6.04267	3.57413	4.64981	1.19078	1.3852e-05	UP
Ndn	97.6241	78.4587	74.3209	5.06843	5.3244	4.62367	4.06873	1.27761e-22	UP
RGD1560289	1.65663	1.50236	1.74978	6.38704	4.67683	4.59394	-1.50229	4.61687e-05	DOWN
Fam169b	0.633572	0.998124	0.53911	4.32028	7.40627	4.57861	-3.04987	8.63804e-11	DOWN
Nipsnap1	6.88516	5.13497	2.84705	1.69489	1.21861	4.53583	0.784422	0.000742635	UP
Ddb2	2.00576	2.46706	2.0349	8.39912	5.73345	4.46637	-1.23328	0.00160688	DOWN
Vipr2	0.767571	0.971855	0.778731	1.59679	1.98569	4.43126	-1.93448	0.00173544	DOWN
Tnnt3	1.77076	3.4	1.61223	4.8263	1.5072	4.41181	-0.388397	0.000178817	DOWN
Pde4a	17.5718	20.3908	15.5061	8.67244	7.54034	4.40123	1.57774	5.57825e-05	UP
Tspan17	19.3128	20.211	13.9649	7.53462	9.95481	4.37092	1.31566	5.11676e-05	UP
C5ar2	2.21972	2.72321	1.66452	6.58659	7.80893	4.36319	-1.46638	0.000243859	DOWN
Myl1	5.64171	10.2887	9.14607	3.93427	6.43562	4.3171	0.636672	5.39387e-06	UP
Fam198a	2.33168	2.0676	1.73089	8.3808	5.15217	4.29798	-1.20937	0.00074202	DOWN
Egln3	7.90013	6.13427	3.76391	3.66422	2.68643	4.27054	0.770246	0.00017463	UP
Rmdn2	12.0178	12.3696	10.6347	6.84812	5.71772	4.2639	1.22596	0.000461649	UP
Tet1	0.936964	1.71663	1.24699	3.03025	3.66488	4.21494	-1.59943	0.00264098	DOWN
Cish	4.15149	22.1906	13.3636	2.85883	2.71004	4.18891	1.93994	0.00058259	UP
Cep295	1.00571	0.974726	0.856628	3.95626	4.34414	4.14433	-2.16607	1.93248e-11	DOWN
Kazald1	0.454814	1.48083	0.769059	2.24337	3.25025	4.14323	-2.03575	0.00194147	DOWN
Slc26a10	16.088	11.2781	6.19536	3.58033	1.92634	3.92784	1.9343	6.65801e-08	UP
Lace1	14.53	16.5302	13.5212	7.02043	7.96944	3.92183	1.32158	0.00200398	UP
Ank3	3.29929	3.99255	2.52629	2.17151	1.4942	3.90655	0.277329	0.00051148	UP
Msr1	1.03577	1.45338	0.934064	3.89243	1.31684	3.88288	-1.18804	0.0020749	DOWN
Clcn4	19.8395	23.1792	13.2026	7.26824	7.24291	3.86869	1.75409	1.04073e-05	UP
Rad18	1.07154	0.973612	0.834307	2.98001	2.1025	3.76661	-1.61231	0.001647	DOWN
Atn1	7.2977	8.05135	7.05284	3.38398	3.18117	3.73408	1.1108	2.87511e-05	UP
Nhp2l1	1.02125	1.99488	2.17571	12.5821	25.8482	3.72104	-3.09474	8.57475e-06	DOWN
Porf1	64.329	61.9043	22.5048	5.23129	7.15886	3.70642	3.19001	3.8965e-08	UP
Ffar4	15.2364	14.9493	8.08834	2.46103	3.00177	3.706	1.9275	7.28359e-07	UP
Nhs	0.595587	0.92203	0.728648	2.17943	2.96801	3.69974	-2.15463	0.000105643	DOWN
LOC100911572	0.681846	0.949983	0.458055	2.37069	1.22346	3.69319	-1.81922	0.00130547	DOWN
RT1-A1	26.8846	37.9904	38.8449	3.58494	4.4658	3.66783	3.08769	8.83563e-28	UP
AC118419.1	0.803634	0.545054	0.1019	1.57738	2.08405	3.66024	-2.57045	0.0023671	DOWN
Aass	1.21584	1.46347	2.10816	3.79175	6.45143	3.60983	-1.65644	0.000483935	DOWN
C3	0.0871874	0.343004	0.0884515	4.1994	0.783826	3.57398	-3.65575	9.4573e-11	DOWN
AABR07051716.1	0.405839	0.660496	0.205818	10.7836	7.0158	3.55963	-3.64033	0.000116068	DOWN
Gcgr	0.0314363	0.0682571	0.0637983	19.1821	3.43602	3.39502	-5.96978	2.14852e-17	DOWN
Lnx1	0.95411	1.66066	0.712289	3.58794	2.8634	3.35267	-1.48672	0.00101283	DOWN
Rn60_14_0474.1	0.463353	0.323261	0.100735	4.81737	3.70794	3.34993	-3.57662	3.68745e-13	DOWN
Dhrs9	45.0871	43.0566	30.1459	9.84467	3.70238	3.30978	3.49136	4.30385e-06	UP
Slc1a7	0.0758905	0.288302	0.307997	1.42102	1.46966	3.30328	-3.4129	0.000101747	DOWN
Jag2	5.42844	6.23007	4.40584	2.65564	2.2337	3.27835	0.95824	3.11755e-06	UP
RGD1561849	0.149581	0.385545	0.455251	1.53579	3.67225	3.20461	-3.38066	6.53301e-08	DOWN
L3mbtl4	0.0351993	0	0.107153	2.89214	3.16553	3.18368	-6.06401	1.83265e-07	DOWN
Slc22a23	9.64128	8.54911	5.00311	3.98238	3.20605	3.14069	1.28467	0.000121554	UP
P2rx5	14.4999	17.5129	18.3108	6.9887	6.73663	3.12873	1.76583	8.57277e-05	UP
Klhl29	0.83247	1.08244	0.972044	2.19136	2.91111	3.09481	-1.6418	0.00268222	DOWN
Aplp1	5.83676	5.18006	5.53418	2.24032	0.943118	3.09194	1.4513	5.21391e-07	UP
Slc38a1	14.472	13.3838	12.0446	7.17025	3.72327	3.07397	1.96842	5.11137e-05	UP
Pvrl1	7.75832	9.71228	7.77535	3.20452	3.0333	3.07107	1.46317	3.31334e-07	UP
Sec16b	0.634107	0.837285	0.332381	1.59575	1.02323	3.06648	-1.76594	0.00247679	DOWN
Rhou	1.28079	1.12935	0.56848	5.99492	7.08591	3.02488	-2.34814	0.000268622	DOWN
Lamc3	0.271845	1.46111	0.393998	1.84515	2.54251	2.95247	-1.95429	0.00256792	DOWN
Ltc4s	0.364481	0	0	1.02738	1.84842	2.95127	-4.30399	0.000798272	DOWN
Cmya5	11.4076	20.9098	2.11196	7.08592	2.34834	2.93557	2.119	2.76535e-05	UP
Tubb3	0.0687748	0.634356	0.174422	0.290746	0.0951171	2.9233	-2.3672	0.00155968	DOWN
Myrf	0.900315	1.33897	1.20658	2.71206	2.21378	2.88004	-1.14884	0.00133168	DOWN
Krt79	12.1036	18.0167	21.64	5.31281	2.01257	2.85626	2.82524	5.93052e-08	UP
Comtd1	6.55258	7.66056	6.18837	4.34359	2.79996	2.83983	1.27	0.000717795	UP
Syt7	5.15452	6.25351	4.44286	2.25258	1.42006	2.79947	1.32444	8.06137e-07	UP
Slc27a2	72.2536	58.4059	48.0424	12.6804	18.4671	2.78915	2.48663	9.97732e-05	UP
Vat1l	3.79815	4.44793	1.38003	1.87782	3.0787	2.76554	0.134976	0.0016604	UP
Pls1	0.37949	0.542897	0.664997	1.06263	2.40968	2.74693	-2.28473	0.00217549	DOWN
Sh3bp2	5.24673	6.62758	4.84301	3.35065	1.66551	2.72784	1.34299	0.000673804	UP
Cyfip2	3.39047	3.15699	2.07455	1.30671	0.684258	2.724	0.754026	3.22845e-05	UP
Pcdh17	4.78785	6.91383	3.96087	2.31015	1.76957	2.72343	1.21661	5.48663e-08	UP
Cmc1	8.09389	11.5476	10.0567	2.19705	4.65403	2.70014	1.42878	0.000324177	UP
Lrrc39	4.42635	7.33331	3.12393	0.981518	0.739404	2.68377	1.53535	5.73181e-07	UP
Glyctk	35.063	43.1513	24.3673	7.02758	4.088	2.6032	3.3534	2.27654e-10	UP
Fmo5	0.768463	1.13185	1.22512	4.376	3.41639	2.55566	-1.51913	0.000898923	DOWN
Ccrn4l	47.0562	39.7144	49.3177	9.10809	11.1462	2.5122	2.73172	1.13467e-06	UP
Otop1	47.0079	54.1933	32.636	4.55229	5.91074	2.49764	3.40755	3.86344e-16	UP
Tas1r2	7.16121	8.86358	5.69612	3.40995	2.57405	2.49459	1.51445	8.18055e-06	UP
Pttg1	0	0.191696	0	0.569015	0.895882	2.46352	-4.71628	0.00016675	DOWN
Eef1a2	6.63376	16.1241	1.11652	5.20665	2.87525	2.43412	1.58389	7.26025e-05	UP
Slc25a34	6.14771	6.92659	5.80852	1.36048	2.79109	2.3433	1.29384	0.00239444	UP
Cyp4f18	0.141854	0.215528	0.345377	0.633961	1.45183	2.33546	-3.01503	0.000287055	DOWN
AABR07050487.1	9.78318	13.0161	10.7831	3.83698	1.90442	2.33089	2.4022	1.19551e-10	UP
Camk2b	3.35799	3.27547	2.57922	1.24806	1.78635	2.29341	0.590171	2.46589e-05	UP
Stmn2	0.178795	0.420428	0.483718	0.899908	0.247314	2.29231	-1.81462	0.000838321	DOWN
Clstn3	14.7813	20.6902	16.4972	5.45611	7.99249	2.29119	1.75232	2.76632e-06	UP
AC141997.1	14.8254	14.6782	9.90727	1.0282	1.34087	2.2337	2.87779	6.34605e-16	UP
Tubb2b	0.972287	1.69271	1.87008	0.807434	1.34481	2.21427	-0.235341	0.000651496	DOWN
RGD1559482	0.197937	0.128867	0	1.76921	0.711765	2.19032	-3.73555	2.10823e-06	DOWN
Syndig1	0.14205	0.246659	0	0.926517	0.943046	2.18533	-3.59361	0.000200665	DOWN
Abhd1	8.19134	8.86377	5.09815	2.14406	2.42187	2.18503	1.68069	5.65311e-08	UP
Syngr1	7.51744	8.45876	5.7083	3.62104	4.08251	2.17844	1.20725	0.000571396	UP
Fam132a	0.234118	0.711423	0.712527	2.48853	7.38269	2.14838	-3.1081	3.73553e-05	DOWN
Mmp27	0.0928637	0	0.0314012	2.13132	0.685033	2.13058	-5.08692	2.01418e-07	DOWN
AABR07044080.2	0.788151	0.570268	0.266508	5.7122	6.17739	2.12742	-2.93854	0.00253226	DOWN
Gipc2	7.91822	6.99215	5.23911	1.30695	1.49655	2.12396	1.89152	3.29797e-05	UP
Ptges	0.0490095	0.159594	0.0497311	1.71733	0.881476	2.11719	-4.12197	0.00108966	DOWN
Arg1	0.32832	0.534483	0.166558	1.43761	1.41908	2.10465	-2.36032	0.00084225	DOWN
Kif21a	1.95868	2.50529	1.928	1.90119	0.757912	2.09264	0.58006	0.000232632	UP
Pipox	0.0978394	0.0707918	0	1.53641	2.61632	2.044	-5.37345	3.64418e-05	DOWN
Kif1a	0.246721	1.46687	0.250306	0.37577	0.296739	2.02676	-0.827542	0.000933035	DOWN
Fam160a1	11.9358	9.35346	6.60503	4.23163	3.25886	2.00828	1.81991	9.28579e-05	UP
Cnnm4	3.8491	4.84473	2.54707	1.4595	1.29092	2.00166	1.18651	1.44299e-06	UP
Xpnpep2	5.68839	5.08062	2.38369	1.57907	0.390941	1.97879	1.8876	0.00191193	UP
Mal2	5.51433	5.33561	6.6729	0.749013	0.551349	1.97254	2.21055	1.35709e-08	UP
Pdxp	5.86298	8.46864	4.79278	2.77677	3.06286	1.96387	1.34276	0.000251683	UP
Galc	5.89437	7.29527	6.947	3.75691	2.70599	1.96332	1.52358	0.000782887	UP
Ckm	8.16558	24.3585	1.43132	5.73216	4.02094	1.96163	1.91984	4.38621e-06	UP
Gpr135	0.268453	0.339895	0.317753	2.64828	0.680714	1.93228	-2.08143	0.000655415	DOWN
Rmdn3	6.18127	8.52959	7.49123	3.54744	4.10067	1.92509	1.29652	0.00176949	UP
Actn2	24.0912	52.515	14.9538	16.9565	7.68073	1.89448	2.67238	0.000105486	UP
Plxnc1	2.6022	2.45695	2.50801	2.01169	1.07975	1.8437	0.787117	0.000529933	UP
Ngfr	2.13488	1.76332	2.30007	1.68874	1.07138	1.83577	0.507298	0.000253695	UP
Krt80	0.240845	0.283168	0.325795	0.72733	1.38802	1.81479	-2.49909	0.000718993	DOWN
Slc22a5	7.83029	9.00749	5.70714	3.49373	3.80336	1.78763	1.42667	0.000479466	UP
Iqub	6.99293	5.21347	3.57812	2.15457	1.54193	1.77805	1.6643	0.000247473	UP
2310007L24Rik	0.193118	0.209561	0.0653014	0.622044	0.712333	1.73751	-2.97313	0.00283944	DOWN
Kcnt2	0.1823	0.241812	0.1644	1.21115	1.25215	1.73588	-2.92901	0.000132226	DOWN
Cd300e	0.617038	0.379468	0.417335	2.06206	1.22326	1.72095	-1.64323	0.000645499	DOWN
Srl	2.65709	4.77976	0.258492	2.18368	0.251715	1.70289	1.39215	0.000991431	UP
Ifitm10	4.40973	4.85612	3.55276	1.48832	1.97329	1.66285	1.23279	0.000433067	UP
Nrap	4.50404	9.93101	0.361837	2.53562	0.958415	1.65026	1.91894	0.000118202	UP
Hspa4l	5.12556	4.54976	2.85551	2.36199	1.59817	1.63934	1.36757	5.60525e-05	UP
Ccr3	0	0.0409836	0.0191532	0.387709	0.156698	1.63077	-5.47849	2.00108e-05	DOWN
Col7a1	11.0216	9.1093	7.20965	2.03262	1.02927	1.62857	2.77776	4.16812e-17	UP
Trim63	3.01548	2.85035	1.54611	1.56667	1.4351	1.61905	0.694115	0.000954179	UP
Dusp5	4.04087	6.84016	17.3007	2.45587	2.70664	1.61198	2.12116	0.000146652	UP
Hapln4	15.5902	21.7511	14.6833	5.61931	6.78031	1.59768	2.04956	0.000174891	UP
Srxn1	8.98638	13.3073	13.8033	2.73905	3.94948	1.58675	2.11994	0.000164918	UP
Brip1	0.295421	0.549634	0.242625	1.10454	0.856148	1.57579	-1.74581	0.000273156	DOWN
Cpeb1	1.55672	1.61664	1.11643	0.551154	0.389794	1.55754	0.554444	0.000927953	UP
Slc7a3	0.0854621	0.371002	0.708097	1.32484	2.20653	1.55707	-2.27729	8.95548e-05	DOWN
Efcab12	0.333457	0.0986836	0.276784	1.42808	1.25783	1.55462	-2.57309	0.000513206	DOWN
Krt2	0.217014	0.302803	0.424611	1.53538	1.56511	1.54805	-2.30583	0.00115311	DOWN
Acyp2	4.80375	5.62339	3.2855	1.36917	2.09033	1.52963	1.3365	0.000532125	UP
Kif5a	1.03436	0.821127	0.602425	1.3304	0.741814	1.52517	-0.468302	0.00210351	DOWN
Ctxn1	2.95172	2.37493	0.981003	1.41387	1.19661	1.511	0.635117	0.00196709	UP
Lrrc20	2.90075	4.31593	3.13275	2.23231	2.50756	1.49958	0.783941	0.000857161	UP
Ric3	6.21467	4.86829	2.13326	0.733757	0.667827	1.49244	2.02807	4.14784e-10	UP
RGD1306271	3.15002	3.72532	2.50348	1.74846	0.991502	1.47905	1.33961	5.22004e-06	UP
Irf4	2.68506	1.73286	6.84286	1.67789	0.168357	1.45911	2.20564	0.0016402	UP
Rab6b	0.609409	0.925923	0.222579	0.7214	0.876599	1.44748	-0.987756	0.00297484	DOWN
Cd24	0.599439	0.686712	0.54058	0.683846	0.276386	1.43822	-0.493575	0.00195055	DOWN
Thnsl1	5.41293	6.59941	4.34652	2.75447	2.89912	1.42992	1.33299	0.00291079	UP
Dio2	12.0418	11.2345	6.00127	2.04142	2.33772	1.42572	2.37471	0.00112514	UP
Neb	1.53613	1.43978	1.21016	1.44084	0.969779	1.42132	0.222959	2.73967e-05	UP
RGD1305928	13.6746	10.2743	6.16585	1.69406	3.87976	1.41963	1.92161	0.00053589	UP
Syp	0.525808	0.475562	0.266735	0.476356	0.121218	1.41922	-0.865625	0.000721689	DOWN
Siglec10	0.116795	0.0633781	0	0.740653	0.302883	1.41857	-3.84113	0.00131149	DOWN
Gdf5	0.48736	0.226686	0	1.55583	0.674069	1.40939	-2.12985	0.000835786	DOWN
Metap1d	3.04134	3.21762	2.28989	0.646938	1.05825	1.39394	1.21669	0.0001952	UP
Tmod4	1.38602	2.08648	0.952565	2.59234	0.989436	1.32749	0.348529	0.00288349	UP
Sh3tc2	1.31628	1.99994	1.28454	0.772271	0.46816	1.31962	0.778745	0.000579864	UP
Sctr	2.85453	2.41791	2.22499	0.714824	0.337057	1.31546	1.59676	3.39284e-05	UP
Epb41l3	0.852888	0.972367	1.14497	0.946978	0.643446	1.2789	0.0427375	0.00127009	UP
Apoc3	5.00505	4.09952	6.03584	0.456261	0.78373	1.27444	2.29401	0.0001309	UP
Rnf32	5.70524	6.19175	5.59127	1.03136	1.34204	1.25705	2.16535	1.79918e-06	UP
Ggact	5.53899	5.08651	4.01392	2.49984	1.4312	1.23222	1.87354	0.00155026	UP
Scnn1b	0.022179	0.0963137	0	0.428792	0.306845	1.22756	-4.27977	0.000533638	DOWN
Zim1	0.649118	0.440293	0.548796	1.68251	1.72081	1.22277	-1.43041	0.00106614	DOWN
LOC100361584	1.69241	1.79246	0.806788	0.221668	0.310216	1.21077	0.911562	0.00275375	UP
Resp18	8.13085	7.85562	5.83462	1.73672	2.74293	1.20431	1.88185	4.03603e-07	UP
Cxadr	6.81809	8.88759	4.13483	1.9324	1.58047	1.1823	2.2593	0.000103837	UP
AABR07049292.1	0.0669477	0.145362	0.0679333	1.29432	0.833674	1.17491	-3.42639	0.000358991	DOWN
Fgf16	0.373962	0.649315	0.0758672	2.25848	1.9137	1.16072	-2.0689	0.00108809	DOWN
Mycbpap	4.24601	4.3056	4.40749	0.514876	1.47387	1.10621	1.74351	3.01773e-07	UP
Tm6sf2	10.1111	11.7762	6.89825	2.21289	3.02115	1.09354	2.22153	4.72941e-06	UP
Krt8	0.627326	0.312033	0.318222	1.64179	1.55456	1.0935	-1.65925	0.000408574	DOWN
Atp6v1e2	0	0.336263	0.0628657	0.524046	1.71433	1.08727	-3.39628	0.00288799	DOWN
Serpinb8	0.336786	0.168701	0.118272	0.797981	0.895806	1.0314	-2.21241	0.000127256	DOWN
Phex	0.131109	0.505928	0.103458	1.42536	0.544042	1.02234	-1.66584	0.000495908	DOWN
S1pr5	3.58177	3.65263	1.19038	0.484859	0.93957	1.00008	1.53388	0.00121197	UP
Cbs	4.66169	2.73963	1.58785	0.792811	0.0465561	0.99931	2.51853	1.38942e-05	UP
Lrrc52	12.4165	7.41846	11.5874	1.20194	1.55582	0.992547	3.03919	2.78108e-07	UP
Ptprn	6.70226	5.90762	2.5024	1.35615	0.917596	0.964198	2.42058	1.78858e-09	UP
Adtrp	44.4067	40.7224	29.0254	1.20162	1.59607	0.912886	4.92279	3.15319e-22	UP
Krt18	0.538867	0.341136	0.227806	1.30185	1.73915	0.909089	-1.84228	0.00027495	DOWN
Rtn2	0.508345	0.72409	0.161171	0.42216	0.263674	0.900388	-0.325307	0.00139709	DOWN
Srms	2.19461	1.59789	0.958246	0.503346	0.537915	0.899756	1.13946	0.00207637	UP
Drp2	0.293693	3.16862	0.0525825	0.375623	0.238951	0.885967	1.0587	0.00221605	UP
AABR07026483.1	1.53146	1.18715	1.33173	0.198176	0	0.885796	1.60803	0.00155242	UP
Syn2	9.12495	10.5599	8.36012	0.674833	0.708324	0.879633	3.55753	2.911e-26	UP
AABR07026473.1	3.3394	3.50849	5.47835	0.300384	0.196555	0.862986	2.95526	4.17917e-13	UP
Wdr90	2.55612	2.46846	1.82407	1.05973	0.674137	0.862407	1.57117	7.1879e-05	UP
RT1-M6-1	3.11176	4.7409	5.54493	1.39749	1.95884	0.861438	1.6631	7.39064e-06	UP
Stmn3	13.0727	12.1424	6.57157	1.84939	2.17192	0.847686	2.81103	2.11771e-10	UP
Ckap2	0.0482422	0.261755	0.097883	0.611802	0.500369	0.846267	-2.30811	0.00132994	DOWN
Map2	0.564926	0.651419	0.794032	0.127946	0.170925	0.841812	0.404245	5.0811e-05	UP
Spsb4	1.83944	2.1406	1.16915	0.267701	0.0613084	0.837459	1.93337	0.000256666	UP
Gfra4	0.0609702	0.0661584	0	0.515728	0.674879	0.823074	-4.14359	0.000441048	DOWN
Nr0b2	14.6084	20.9586	14.933	5.34721	6.96468	0.821415	2.11235	0.000667784	UP
AABR07072539.1	0.0694641	0.0753786	0	1.06285	0.320251	0.781244	-3.51187	1.31568e-05	DOWN
Capn13	0	0.0752087	0	0.4744	0.191736	0.779482	-4.27579	0.00054373	DOWN
Chrnb4	2.43614	3.60294	2.15656	1.70216	0.264288	0.773566	2.39629	2.05009e-05	UP
Bdh1	12.1268	5.90172	0.937903	0.821101	0.188047	0.770567	3.72139	3.21141e-07	UP
Csmd1	3.78214	2.99094	2.68329	0.325866	0.299971	0.742432	2.59641	2.00577e-20	UP
Aspm	0.284411	0.253787	0.128242	1.12989	0.541987	0.733534	-1.5215	0.000932524	DOWN
Hcn2	12.4841	7.53576	2.94547	1.25666	1.23814	0.718337	2.96816	3.42455e-09	UP
Murc	2.45908	3.47103	0.903025	0.710709	0.229522	0.712604	2.27359	1.52961e-07	UP
Glod5	12.7528	9.83127	3.65836	0.212521	0.243304	0.712185	4.19455	1.74852e-11	UP
LOC102554393	0	0.014277	0	0.413356	0.218441	0.710477	-6.60875	3.18157e-09	DOWN
Cplx1	1.66621	1.6212	1.02008	0.104089	0.238415	0.697824	1.61693	2.16402e-06	UP
Mylpf	0.756883	0.091228	0.682565	0.406328	1.39581	0.681009	-1.02517	3.3546e-05	DOWN
Rn60_2_1765.1	2.14728	2.68153	1.134	0.461892	0.406826	0.674837	1.87778	2.07607e-05	UP
Mlip	1.13315	2.26278	0.153276	0.438003	0.125389	0.672864	1.56762	0.000424778	UP
Mpzl3	2.86619	3.31546	2.24616	0.829262	1.23438	0.671704	1.55958	0.00251073	UP
Nap1l5	0.496719	0.621993	0.581446	0.415368	0.475645	0.670334	-0.0158745	0.0012359	DOWN
Trim67	7.31763	9.24509	4.85151	2.82101	1.56893	0.660381	2.67894	1.96399e-05	UP
Adprhl1	2.43976	3.42421	1.48264	1.04143	0.651218	0.635405	1.92853	3.27283e-06	UP
Rap1gap	0.885887	2.92434	0.992374	0.86945	0.127641	0.622697	2.09324	0.00017006	UP
Cadps	0.552882	1.58716	0.0723829	0.172339	0.0740076	0.601741	1.12611	0.000129454	UP
Irx3	1.84393	1.40504	0.716457	0.0948003	0.0542659	0.582382	2.05395	8.53052e-05	UP
Abra	0.430905	0.987283	0.0971383	0.289176	0	0.581562	0.79666	0.000744015	UP
Syt1	0.238605	0.323695	0.0605214	0.158525	0.049506	0.579622	-0.599498	8.54104e-05	DOWN
Ccl9	0	0	0.0966116	0.0575337	0.592806	0.578409	-4.18463	0.00147044	DOWN
Atp7b	1.54491	1.34615	1.17552	0.726716	0.626661	0.571348	1.17821	0.000251732	UP
Chst13	0.661047	1.50006	1.34129	0.508166	0.166246	0.567693	1.66965	0.00285537	UP
AABR07005508.1	3.68449	2.24642	1.30199	0.400035	0.57257	0.558693	2.09168	7.8283e-05	UP
Unc5a	7.61339	7.54518	7.169	1.10138	2.33305	0.553705	2.36634	7.49491e-07	UP
AABR07034833.1	3.68855	3.33595	3.53424	0.990086	0.283449	0.553252	3.07262	0.000143051	UP
Lctl	0.0451927	0	0	0.245618	0.125005	0.548821	-4.48318	0.000177743	DOWN
Hgd	12.7319	19.5025	12.4002	2.41671	7.79866	0.539995	1.83532	0.00252563	UP
Wnk2	0.72126	2.26541	0.146345	0.368987	0.0938962	0.526771	1.7507	9.42499e-05	UP
Trank1	1.16884	0.882766	0.901502	0.0990747	0.14181	0.5258	1.5602	6.96835e-05	UP
Scg2	0	0.110787	0	0.0924657	0.105896	0.516622	-3.07529	0.00263184	DOWN
Nefl	0	0.334285	0	0.021891	0	0.513484	-1.2042	0.00132469	DOWN
Vnn3	2.78659	2.61352	2.51295	0.457124	0.808903	0.510684	1.99919	3.24919e-05	UP
Slc47a1	0.125837	0.204876	0	0.83607	1.00088	0.509537	-2.77626	0.000361355	DOWN
Klhl41	4.85699	10.4258	0.353916	2.65792	0.40825	0.506984	3.50969	3.85793e-05	UP
Map3k9	1.27273	1.42312	0.613011	0.54352	0.444539	0.503146	1.21889	0.000333491	UP
Pfkfb4	3.61124	4.57237	3.94722	1.40211	0.59462	0.49315	2.89427	4.48761e-06	UP
AABR07007146.1	0.971984	1.3186	0.36974	0	0	0.491914	1.85016	0.00127938	UP
AABR07057997.1	1.35892	1.53712	1.45635	0.485518	0.42356	0.49078	1.66604	0.000163206	UP
Oscar	2.18155	1.64413	1.16809	0.109783	0.167639	0.490702	2.33826	8.20475e-06	UP
Kif5c	0.153918	0.255477	0.165344	0.229674	0.100188	0.488753	-0.620179	0.00079865	DOWN
Mup5	0.478376	0.648975	1.94146	0.144506	0	0.484258	2.07887	0.00169526	UP
RGD1564899	1.33244	2.29079	0.0936893	1.29078	0.510921	0.480701	1.32128	0.00208388	UP
Celsr2	0.308258	0.915259	0.401249	0.259942	0.305691	0.470951	0.479946	0.00230453	UP
Dnah1	2.63789	2.8447	1.84201	0.478964	0.427201	0.467525	2.44827	3.93088e-12	UP
Atp2a1	0.452827	0.491501	1.03373	0.273577	1.40942	0.458395	-0.502222	1.14159e-05	DOWN
Atp1a4	0	0	0.0180919	0.775547	0.814037	0.457321	-6.71984	1.87774e-10	DOWN
Slc52a3	0.940342	1.17457	0.665999	0.321474	0.122705	0.454945	1.68233	0.00188953	UP
Mapk10	0.799271	0.843317	0.270299	0.268185	0.184257	0.449456	1.00889	0.000299056	UP
Rgag1	3.44521	6.9924	7.12672	0.46841	1.01079	0.442817	3.00998	1.05683e-08	UP
Ntrk1	0.0703116	0.0762982	0.166448	0.169873	0	0.442814	-1.08524	0.00144051	DOWN
Tlr12	0.0142231	0.0463157	0	0.343719	0.0590382	0.441617	-3.63285	0.00026433	DOWN
Ggt7	0.230519	0.425283	0.444339	0.194921	0.0956521	0.435508	0.465505	0.00292387	UP
Lrrc2	0.888312	2.19406	0.0776947	0.388511	0.0211845	0.434044	2.21033	0.000748839	UP
Galntl5	5.52692	3.95536	3.90069	0.677283	0.332383	0.432367	3.5443	3.56037e-09	UP
Krtcap3	0.0638193	0.13857	0	0.385568	0.618113	0.430825	-2.95869	0.00277284	DOWN
Ap1s3	1.60059	1.94763	1.47621	1.11316	0.301898	0.42547	2.20324	0.00302061	UP
Tmem130	0.624132	0.967652	0.452289	0.215392	0.123328	0.421139	1.32357	1.02824e-05	UP
Mlph	0.851783	0.703357	0.601167	0.178931	0.102451	0.399842	1.517	0.000126906	UP
Nim1k	1.20806	1.10714	1.03496	0.22701	0.297065	0.398512	1.68298	9.80011e-05	UP
Rnft2	0.61565	0.779505	0.535366	0.247885	0.283835	0.395641	0.921532	0.0010652	UP
Atp6v1g2	2.9471	1.09596	0.543628	0.697036	0.541595	0.389373	1.71569	0.00010348	UP
Clcn1	0.211527	0.730418	0.195083	0.209048	0.0531966	0.36331	0.863895	0.00118913	UP
Kcng4	0	0.0328434	0	0.219315	0.209271	0.347135	-4.66743	2.90688e-05	DOWN
LOC689991	0.270347	0.31948	0.426651	0.232218	0.24928	0.340527	0.200304	0.0019291	UP
Tchh	0.800792	0.740844	0.89233	0.285427	0.199723	0.336619	1.59712	0.00133805	UP
Tnnc2	1.38977	0.443581	0.663504	0	0.56539	0.330996	0.892957	4.43263e-06	UP
RGD1307461	0.835772	1.07549	0.448182	0.115372	0.0495444	0.32226	2.08087	1.82954e-05	UP
Gpr162	0.898724	0.882472	0.629562	0.206771	0.325549	0.317644	1.3212	0.00163876	UP
Slc6a13	0.511429	0.601278	0.32428	0.128701	0.0294748	0.316323	1.47008	0.0006052	UP
Ankrd23	0.046843	0.864503	0.142598	0.679175	0.388878	0.316223	-0.00506567	0.00078009	DOWN
Nrg2	2.16679	0.924408	0.894464	0.505411	0.124018	0.302514	2.63913	0.00284523	UP
Mlf1	0.331704	0.600012	0.112163	0.13359	0	0.298419	1.22158	0.00157936	UP
Slc4a8	0.768464	0.708103	0.470725	0.455374	0.300811	0.293524	1.12716	0.000357803	UP
Kcnc2	0	0	0.0141348	0.555431	0.308358	0.282081	-5.96943	2.68783e-09	DOWN
Ifit1	5.41045	5.80727	48.6174	0.14363	0.0411193	0.280827	6.95307	1.28433e-17	UP
Lynx1	2.01662	2.3173	0.782256	0.286585	0	0.28015	3.60583	1.03494e-07	UP
Syt17	0.450734	0.50399	0.387996	0.0989953	0.132247	0.276504	1.1309	7.71783e-05	UP
Fam222a	0.986616	0.443086	0.586759	0.164375	0.0470585	0.275494	2.05926	0.00104134	UP
Prom2	8.37471	13.0779	9.62242	1.16656	0.578177	0.272333	4.60632	5.52341e-13	UP
LOC100362814	1.3631	0.831074	0.450606	0.444004	0.211825	0.268701	1.87549	0.0028705	UP
LOC100910259	2.0167	0.917824	1.25402	0	0	0.263395	3.40619	1.14291e-06	UP
Scn9a	0.00579355	0.106922	0.0117577	0.0140038	0	0.258096	-1.63704	0.00173681	DOWN
Ddc	0.437599	0.73163	0.0239949	0.042853	0.0327182	0.255382	1.46526	4.60038e-05	UP
Vwa7	0.289206	1.0537	0.356275	0.174682	0.142867	0.250916	1.5244	0.000239815	UP
Tmem151b	1.13036	1.42461	0.517903	0.220227	0.50431	0.246076	1.44892	0.000772471	UP
Tsga10ip	1.94645	0.973132	1.04284	0	0.0302507	0.236102	3.31001	2.10587e-06	UP
Myoz1	0.241613	0.037444	0.0350156	0.291889	0.381964	0.23295	-1.55425	0.000134053	DOWN
Guca1b	0.517328	0.686209	0.437376	0.0694493	0	0.232734	2.23278	0.000205551	UP
Acot4	1.59526	1.60209	0.797148	0.575216	0.230536	0.224923	2.54766	0.0027376	UP
Sult4a1	1.96615	1.38248	0.14048	0.0669154	0	0.224242	3.37477	6.32195e-07	UP
Popdc3	0.258152	0.360203	0.374149	0.08909	0.102021	0.223973	1.02126	0.00162794	UP
Crybb1	3.92522	4.43997	1.90701	0.4007	0.688231	0.223839	2.9085	2.98116e-06	UP
Syt9	0.898076	0.841747	0.786887	0.147908	0.056464	0.220346	2.60533	2.20443e-05	UP
Nrcam	0.174058	0.219126	0.0847632	0.12615	0.00963021	0.216107	0.497243	0.000618358	UP
Kcnj5	1.54683	2.63603	0.0648506	0.216184	0.0176824	0.207036	3.65553	0.00122843	UP
Elovl2	1.11542	1.29825	0.410013	0.0585721	0.0670797	0.196352	2.83711	1.05516e-08	UP
Gba3	0	0	0.0550746	0.131168	0.350428	0.195373	-3.89388	0.000257704	DOWN
AABR07025743.1	2.02567	0.869141	0.525744	0.0569165	0.0651607	0.190735	3.15564	0.000178175	UP
Nsun7	0.870175	0.714663	0.190878	0.113629	0.0325305	0.190443	2.4085	0.000228305	UP
Nefm	0	0.0436372	0	0.0242891	0	0.189912	-2.70666	0.00157815	DOWN
Soat2	0.644761	0.791011	0.369732	0.0338696	0.155102	0.189186	1.80575	0.000572283	UP
Gbp1	2.17708	6.30064	4.80309	1.04357	0.0955983	0.186533	4.97187	3.83354e-05	UP
Myl3	1.43125	2.29297	0.484027	0.74094	0.188547	0.184008	2.91273	3.03501e-05	UP
Rims2	0.869433	0.629047	0.375345	0.141518	0.0852825	0.183079	2.21878	3.3362e-07	UP
AABR07063682.1	1.5993	2.1522	1.62256	0.154581	0.0884857	0.172711	3.77784	3.436e-06	UP
Msh5	0.500104	0.659052	0.434882	0.0431587	0	0.168725	2.65498	3.36125e-05	UP
Myom2	24.7379	62.831	0.0691041	4.98574	0.207246	0.165461	7.29241	0.00019104	UP
Gng4	0.0407858	0.0885191	0.0413684	0	0	0.165114	-0.537183	0.00201358	DOWN
Elovl4	0.179812	0.433656	0.182424	0	0	0.161787	1.71352	0.000233132	UP
Mfsd2a	3.80627	1.18918	0.672844	0	0	0.155648	4.60159	1.05902e-08	UP
Myom3	1.40982	1.83915	0.707933	0.309626	0.118186	0.153737	3.27814	3.12445e-06	UP
Psd2	0.55926	0.440046	0.354624	0.0337849	0.077357	0.15094	1.98321	0.000466241	UP
Fkbp1b	0	0.238717	0.390512	0.19924	0	0.148458	1.49857	0.00163748	UP
Abcb11	2.27195	2.24032	1.36315	0.132789	0.202729	0.148366	3.4798	1.79149e-08	UP
Atp2b2	0.437734	0.404881	0.0857895	0.096139	0.0206412	0.147689	1.87849	5.24888e-05	UP
Nudt10	0.491588	0.800285	0.637273	0.230944	0.0755528	0.14742	2.52806	7.09226e-05	UP
Fam83d	0	0.0295995	0	0.0988681	0.2642	0.147289	-4.38217	0.000956831	DOWN
Dnajc6	0.0637904	0.112496	0.0323611	0.0192675	0.0330874	0.139892	-0.314497	0.000681671	DOWN
Lmx1b	1.44895	1.85328	0.735004	0	0.0715781	0.13971	3.67112	6.41178e-06	UP
Trim72	1.3113	3.04157	0.208681	1.08704	0.142258	0.138788	3.43568	0.000518743	UP
Rec8	0.81493	1.16082	0.516742	0.0307689	0.0352257	0.137466	3.26636	1.35941e-05	UP
Bsn	0.329093	0.459202	0.359127	0.357433	0.244803	0.134359	1.01255	0.00253072	UP
Magel2	15.4466	10.6341	12.55	0.196612	0.180111	0.131802	6.3675	6.75463e-21	UP
AABR07037923.2	4.66444	3.70878	4.58622	0.0434464	0.099514	0.129449	5.23778	6.39162e-26	UP
Fbxo2	0.567469	0.667187	0.33584	0.0571354	0.261645	0.127673	1.42723	0.000353842	UP
Obscn	2.41036	4.71203	0.43589	0.823704	0.103586	0.127671	4.44553	3.90094e-07	UP
Ryr1	0.080901	0.0351211	0.041037	0.0781801	0.0559459	0.125558	-0.793654	1.4507e-05	DOWN
Fbp2	15.7277	16.7174	8.35357	2.29091	0.511872	0.124888	5.41667	3.76002e-10	UP
Rpl3l	0.136917	0.643907	0	0.165367	0	0.123219	2.07882	0.000309407	UP
Clip4	0.498927	0.941703	0.0660157	0.157226	0.0300052	0.117093	2.77153	0.000148937	UP
Tmem30b	0.339761	0.672386	0.385257	0.0965624	0	0.107881	3.11028	0.00236115	UP
Gad1	0.472468	0.329633	0.308144	0.0679418	0.0155599	0.106267	2.60301	3.28459e-05	UP
Tnni2	0.13748	0.170534	0	0.0474607	0.217341	0.10602	-0.655113	0.000112489	DOWN
Syn1	0.0776643	0.0421486	0.0393953	0.0469211	0.0268587	0.104814	-0.311006	0.000589749	DOWN
Gnat3	0.659454	0.437366	0.520372	0.0442646	0	0.0989127	3.44623	0.00017127	UP
Kcnh1	1.48855	1.67249	0.595183	0.0740427	0.0968919	0.0945283	3.7095	5.04142e-13	UP
Fam196a	0.5422	0.422463	0.310298	0.06717	0.0384598	0.0938227	2.6838	1.64983e-05	UP
Ucn2	1.52309	0.976738	0.632115	0.250844	0.19152	0.0933932	2.8735	0.00032533	UP
Cacna1b	0.431533	0.39808	0.186066	0.0130343	0.0223835	0.0873594	2.62528	1.25972e-08	UP
Sgk2	5.9746	5.2721	4.47524	0.539557	1.54461	0.0753253	2.69381	0.000960398	UP
Asb10	0.548424	0.22675	0.105991	0.0631062	0	0.0705079	3.0586	0.000100537	UP
Dlk1	0.808907	0.226558	1.85311	0	0.0721857	0.070448	3.75501	9.74441e-06	UP
Ampd1	0.126866	0.33044	0.0772135	0.0613092	0.0350948	0.0685	1.78233	5.62716e-06	UP
Ckmt2	14.9035	29.316	0.397891	4.02685	0.271243	0.0661349	6.46214	0.00180571	UP
Asb11	0.143467	0.207612	0.145558	0.0866394	0.0330746	0.0645568	1.76181	0.000619537	UP
Sptbn2	0.0150366	0.0244718	0	0	0	0.0608727	-1.2086	0.000819284	DOWN
Cdhr5	0.178004	0.265617	0.699768	0	0.0307762	0.0600708	3.06877	4.24282e-05	UP
Snph	0.0603355	0.159034	0.131176	0.0312325	0.035769	0.0581722	1.31481	0.0024893	UP
Gucy1b2	0.0142561	0	0.014466	0.172258	0.177526	0.057738	-3.61901	0.00178102	DOWN
Ttc21a	0.333205	0.361622	0.179586	0.0503093	0.0720145	0.0562063	2.18472	0.000794116	UP
Bpifb5	4.65546	6.31551	4.93397	0.602487	0.172484	0.0560738	5.53581	1.40511e-07	UP
B3galt2	0.303048	0.448481	0.055905	0.0499103	0	0.0557716	3.27078	0.000550419	UP
Mybpc1	0.316393	0.0597192	0	0.880682	0.723016	0.0556967	-1.63489	0.00282457	DOWN
Snap91	0	0.0732483	0.0136941	0.048913	0	0.0546571	0.0846875	0.00132462	UP
Zdbf2	0.147439	0.129242	0.172594	0.0890466	0.0235314	0.0535698	1.95781	0.000606798	UP
Stxbp5l	0.0563481	0.0407707	0.0190537	0.0226936	0.0259807	0.0507105	0.0141739	0.00110633	UP
Golga7b	0.089178	0.0774254	0	0.021548	0	0.0481507	1.20583	0.0023285	UP
Slc24a2	0.96067	2.05959	1.14803	0.0213546	0.0163042	0.0477248	5.43962	3.23991e-24	UP
Tg	0.697799	0.29833	0.114413	0.0425707	0.00974945	0.0475675	3.69119	3.41386e-06	UP
Tnni1	0.166882	0.398426	0	0	0	0.0450234	3.06533	0.000101858	UP
AABR07052585.1	23.4958	51.4399	0.444369	12.3199	0.259648	0.0422052	7.37923	0.0011978	UP
Alpk2	1.56706	3.77203	0.03057	0.715906	0.0416837	0.0406713	5.44187	0.00145424	UP
Hfe2	0.754668	3.15011	0	0.806401	0.0401486	0.0391563	5.03672	0.000894451	UP
RGD1304770	0.298829	0.20637	0.0826727	0	0	0.0366474	3.41876	0.000987246	UP
Car12	0.35714	0.155046	0	0	0.0329337	0.0321197	2.39201	0.00218158	UP
Cacna1s	0.0110675	0	0	0	0.0306266	0.0298893	-3.03594	0.000241137	DOWN
Rp1l1	0.0220257	0	0.0111701	0.412325	0.106617	0.0297287	-2.62316	0.00153784	DOWN
Actn3	0.106846	0.115945	0.346858	0	0.354653	0.0288262	-0.014037	1.96295e-05	DOWN
Spock3	0	0.0402178	0	0	0	0.0249949	0.101237	0.00271066	UP
Sypl2	0	0	0.0183258	0	0	0.0243706	-0.996225	0.000284152	DOWN
Ppp1r3a	0.783873	1.24949	0	0.335348	0	0.0220448	5.94232	0.000747789	UP
Tnfrsf8	0.38008	0.27498	0.433799	0.0191334	0	0.0213635	5.08656	3.5156e-09	UP
Slc7a14	0	0.0167263	0.0469246	0	0	0.0208009	1.02857	0.000290767	UP
Tdrd5	0.362858	0.257487	0.127427	0.0337235	0.0772166	0.018827	2.37587	0.000531129	UP
Plch1	0.132571	0.215811	0.0627649	0	0	0.0178916	3.93733	2.24707e-05	UP
Myh1	0.163502	0.0695848	0.0845663	0.00387339	0.54541	0.0173051	-1.40991	0.000140152	DOWN
Rn60_5_0815.11	0.596852	1.29556	1.61474	0.00579468	0.0125782	0.0156771	6.37067	0.0011508	UP
Ky	0.0675558	0.0610939	0.0114218	0.0407967	0	0.0151892	2.62008	0.000294033	UP
Mypn	0.813266	1.65232	0.0095928	0.445491	0	0.012757	7.01514	0.000625473	UP
Scn4a	0.0706745	0.0383511	0.107553	0.192076	0.0977551	0.0119174	0.396724	0.000507266	UP
Gpr22	0.0191116	0.0207389	0	0	0	0.00859411	1.62822	0.000874963	UP
LOC100911027	0.421669	0.732195	0.684438	0.00409387	0.00710869	0.00664503	6.47745	3.40954e-05	UP
Efcab6	0.141861	0.139965	0.596852	0.00137729	0.00135888	0.00579468	6.35557	0.000247075	UP
Atp4a	0.708665	1.63434	0.467332	0.00688024	0.0158673	0.00453721	6.52074	7.38466e-11	UP
Tmem179	0.590134	1.05816	0.442518	0.00572945	0.0102734	0.00429629	6.57999	7.84499e-11	UP
Ttbk1	0.00845131	0.00917047	0.372745	8.20516e-05	8.90337e-05	0.00361888	6.13311	0.000544059	UP
Prmt8	0.0941728	0.332188	0.372745	0.000914299	0.00322513	0.00361888	6.28244	0.00108925	UP
Slc9a2	0.0772159	0.0502714	0.372745	0.000749669	0.000488071	0.00361888	6.34342	0.00267509	UP
Tceal7	0.188383	0.136305	0.350427	0.00182896	0.00132335	0.0034022	6.57354	0.000157716	UP
RGD1565158	1.31885	0.330248	0.308727	0.0128043	0.00320629	0.00299735	7.71696	5.3422e-05	UP
Sohlh1	0.400663	0.372745	0.290379	0.00388994	0.00361888	0.00281921	6.7834	0.000311688	UP
Epn3	0.404567	0.72542	0.285525	0.00392783	0.00704291	0.00277209	6.58716	2.20199e-06	UP
Rn60_7_1166.1	0.771662	0.97702	0.260932	0.00749187	0.00948563	0.00253332	6.8005	0.000188125	UP
Ido2	0.0508337	0.220749	0.257954	0.000493531	0.00214319	0.00250441	6.24714	0.00215595	UP
Bex2	0.872582	0.344368	0.200364	0.00847167	0.00334338	0.00194528	7.48108	7.57455e-05	UP
Spata20	0.165888	0.308657	0.19235	0.00161056	0.00299667	0.00186747	6.51417	1.40959e-06	UP
LOC100909648	0.207688	0.200364	0.163886	0.00201639	0.00194528	0.00159113	6.75247	8.45408e-06	UP
Chrna5	0.245789	0.0725159	0.154934	0.0023863	0.000704037	0.00150421	7.15856	0.000227087	UP
Aqp4	0.0316862	0.124658	0.136305	0.000307633	0.00121027	0.00132335	6.26687	0.000188505	UP
AABR07072539.4	0.912276	0.46753	0.128552	0.00885705	0.00453913	0.00124808	7.44093	3.4988e-06	UP
Elmod1	0.185306	0.108007	0.126211	0.00179909	0.00104861	0.00122535	6.94244	0.000114793	UP
Trim80	0.0571153	0.154934	0.115887	0.000554518	0.00150421	0.00112511	6.37761	0.00107743	UP
Arx	0.0898558	0.156028	0.072933	0.000872386	0.00151483	0.000708088	6.57916	1.56766e-05	UP
Cyp2b2	0.245789	0.166703	0.0623316	0.0023863	0.00161848	0.000605162	7.15336	0.000417631	UP
Ckmt1b	0.0578679	0.372745	0.0586944	0.000561824	0.00361888	0.000569849	6.28312	0.000265319	UP
Cplx3	0.126861	0.0983411	0.0551558	0.00123166	0.000954768	0.000535493	6.9706	0.000285907	UP
Spock1	0.0408087	0.0886073	0.0327536	0.000396201	0.000860265	0.000317996	6.51974	0.000187112	UP
Lhx1	0.129141	0.350427	0.0327536	0.0012538	0.0034022	0.000317996	6.52056	0.000451463	UP
Myog	0.372745	0.0341813	0.0319645	0.00361888	0.000331857	0.000310335	8.83168	0.000655341	UP
Etnppl	0.136107	0.044306	0.0138062	0.00132142	0.000430156	0.000134041	7.84231	0.000373997	UP
Orm1	9.04076	11.9048	8.01027	0	0.0833674	0	7.85519	3.42164e-18	UP
Ush1c	21.1703	14.4258	8.02152	0.415227	0	0	#DIV/0!	1.85059e-17	UP
Ncan	0.506796	0.502191	0.223551	0.0133111	0	0	#DIV/0!	8.61039e-11	UP
AABR07047771.1	0.419429	0.494219	0.352579	0.043421	0	0	#DIV/0!	1.47489e-09	UP
Lhx2	1.50646	0.913637	0.202277	0	0	0	#DIV/0!	3.58889e-08	UP
Krt36	1.39818	1.51742	0.709247	0.0527904	0	0	#DIV/0!	7.62496e-08	UP
AABR07005535.1	0.298962	0.589902	0.441163	0.0328364	0	0	#DIV/0!	5.44525e-07	UP
Dnai1	0.44369	0.401277	0.275099	0.0297819	0.0340957	0	4.45289	2.25738e-05	UP
Lmod3	0.101774	0.441835	0	0.0307434	0	0	#DIV/0!	3.33769e-05	UP
Cyp4a2	0.253215	0.412214	0.0734051	0	0.0250176	0	4.29927	3.6754e-05	UP
Sall4	0.382674	0.581428	0.698825	0	0.132329	0	3.06656	3.95246e-05	UP
AABR07072664.1	9.74149	13.1438	12.2871	2.22619	2.00279	0	3.5494	6.98628e-05	UP
Cyp17a1	2.96274	1.82691	0.785598	0.284696	0.139707	0	4.7336	7.41553e-05	UP
Hhipl2	0.968841	0.764682	0.476557	0.0354709	0	0	#DIV/0!	7.40895e-05	UP
Ctcfl	0.902179	0.804275	0.686466	0.155674	0	0	#DIV/0!	7.8944e-05	UP
Edn3	0.225531	0.139877	0.0980547	0	0	0	#DIV/0!	8.76823e-05	UP
Dct	1.36616	1.74878	0.248771	0	0.193811	0	3.53237	0.000108813	UP
Cryba4	2.45905	0.917376	0.779601	0.0928451	0.212587	0	3.70412	0.000125527	UP
Tssk3	1.32686	0.480009	0.336537	0.13359	0	0	#DIV/0!	0.000132647	UP
Pgam2	2.2586	10.1879	0.143198	1.36416	0	0	#DIV/0!	0.000135142	UP
Slc6a19	0.552418	0.565264	0.560452	0.0381392	0.109159	0	3.35739	0.000181444	UP
Serpina6	1.25143	0.721519	0.158717	0.0472494	0	0	#DIV/0!	0.000200207	UP
Rbfox1	0.326623	0.564525	0	0.189955	0.0334651	0	4.14997	0.000207616	UP
LOC102550196	0.476584	0.517219	0.580201	0	0.0659184	0	3.99265	0.000232346	UP
Ereg	1.02558	1.04943	0	0	0	0	#DIV/0!	0.000294407	UP
LOC298139	0.0731366	0.198457	0	0.0220928	0	0	#DIV/0!	0.000338301	UP
Prss8	0.556854	0.392819	0.169488	0.067279	0.0385121	0	4.276	0.000366454	UP
AABR07008066.3	3.02253	3.89914	2.83501	1.03331	0.315528	0	4.36559	0.000440276	UP
Trappc3l	1.12674	0.764276	0.571541	0.0850814	0.19481	0	3.07505	0.000504321	UP
Smyd1	2.29179	4.22825	0.05812	0.865102	0.0792495	0	5.79018	0.000535451	UP
Fam178b	0.359949	0.664068	0.511232	0.0434871	0.0995723	0	3.36162	0.000579062	UP
Grb7	0.722507	0.161429	0.495853	0	0.0881798	0	3.38289	0.000603844	UP
Myadml2	0.339645	0.696273	0.153164	0.0455961	0.156602	0	2.33971	0.000842591	UP
Nefh	0.0159922	0.0694471	0.0324553	0	0.0663815	0	0.243681	0.000933035	UP
Asb14	0.459231	0.963588	0	0.147921	0	0	#DIV/0!	0.000926684	UP
Rsph1	0.427736	0.210989	0.276149	0.0469804	0	0	#DIV/0!	0.00123231	UP
Scn4b	0.115127	0.327976	0.0437941	0.225972	0.0796205	0	2.02744	0.0013302	UP
AABR07051548.2	1.09006	0.946401	0.884766	0.26339	0	0	#DIV/0!	0.00158798	UP
Apobec2	1.33421	2.2277	0	0.55787	0	0	#DIV/0!	0.00188309	UP
RGD1304963	0.395719	1.30224	0.0129491	0.138772	0	0	#DIV/0!	0.00201282	UP
Ehf	0.319816	0.293678	0.0998415	0	0.0340275	0	3.80484	0.00209166	UP
Nxph4	0.314465	0.255964	0.159529	0.0949821	0.16311	0	1.57701	0.00218456	UP
Mpped1	0.191414	0.0865524	0.0971016	0	0.044128	0	2.50242	0.00238618	UP
Myoz3	0.129851	0.0704199	0.263468	0	0.179588	0	0.783663	0.0024046	UP
Klhl40	0.0542671	0.264986	0	0.065557	0	0	#DIV/0!	0.00250444	UP
AABR07052585.2	19.4701	38.6295	0.235727	9.20524	0.128548	0	8.24095	0.00253683	UP
Myh7	4.86792	7.95268	0	0.827473	0	0	#DIV/0!	0.00260092	UP
AABR07026778.1	1.65515	0.513241	0.359836	0.142839	0	0	#DIV/0!	0.00267339	UP
