# Supplementary material for: Efficacy and mechanism of Shenqi Compound in inhibiting diabetic vascular calcification
Source: Mol Med. 2023 Dec 13;29:168. doi: 10.1186/s10020-023-00767-7 (PMC10720156; doi:10.1186/s10020-023-00767-7)
Supplement: Supplementary file 4 — Additional file 4. The Supplementary Table 3: the DEmRNAs between SQC group and model group. [file 10020_2023_767_MOESM4_ESM.xlsx]

## Sheet: Sheet1
S3.The DEmRNAs between SQC-M group and model group
Genw name	SQC1	SQC2	SQC3	MODEL1	MODEL 2	MODEL3	log2FC	Pvalue	updown
Hspa1l	25.3704	11.1647	19.3033	1.61108	1.83173	3.91759	2.9234	1.26494e-10	UP
Errfi1	298.152	124.777	812.278	13.9252	29.8445	26.5178	4.13534	2.7819e-10	UP
Hspa1b	23.1001	6.1819	22.3047	2.10263	1.27679	3.09819	2.99346	6.46219e-10	UP
Mt2A	182.779	70.4103	521.042	26.0714	47.6815	30.8586	2.88772	1.66449e-08	UP
Mt1	50.3873	31.2099	128.191	11.4827	14.9542	11.112	2.48209	2.1647e-08	UP
Rgs2	425.838	328.476	217.885	67.9222	50.7312	70.0588	2.36507	1.41028e-07	UP
Bag3	55.9341	38.269	91.4165	10.1152	14.5819	11.3938	2.36264	1.34509e-07	UP
Gprin3	8.25026	4.65818	15.55	2.04226	1.46082	0.729882	2.74912	1.55067e-07	UP
Apold1	39.5123	31.9824	142.75	6.50708	6.34652	11.9735	3.10927	3.76331e-07	UP
Has1	2.72799	2.79438	17.8587	0.381307	1.08228	0.0892597	3.91235	4.68843e-07	UP
Gem	55.9908	30.5654	108.114	9.22533	13.6228	18.1434	2.24763	5.38786e-07	UP
AABR07050487.1	4.34362	1.36295	1.83011	9.78318	13.0161	10.7831	-2.1557	6.8262e-07	DOWN
Myc	17.9269	7.22046	53.381	3.07517	4.16459	4.50645	2.74102	1.13052e-06	UP
Cish	2.96708	1.74056	2.04954	4.15149	22.1906	13.3636	-2.55485	2.07496e-06	DOWN
Ddit4	73.0615	60.1041	174.698	12.2596	17.6883	20.0528	2.62227	2.11732e-06	UP
Tmem252	13.9176	12.6213	72.7054	4.52865	5.13966	5.43526	2.71609	2.41614e-06	UP
Cxcl1	4.87121	28.3707	93.3977	1.52695	1.80129	5.05161	3.91766	5.14786e-06	UP
Arrdc3	114.872	143.042	267.128	32.5704	33.5584	49.4725	2.18328	4.77134e-06	UP
Cebpd	37.5948	27.4585	183.977	8.42005	12.7698	7.00912	3.14261	4.71546e-06	UP
AC128618.1	4.82293	4.98295	0.320367	0.288094	0.125063	0.233812	3.96826	5.23609e-06	UP
Maff	39.9324	18.8375	40.7711	7.91821	13.3713	10.9895	1.62469	7.97931e-06	UP
Gadd45g	306.934	212.328	283.98	40.8907	71.4323	109.978	1.85332	1.15786e-05	UP
Slc1a4	15.6449	7.25863	16.6726	2.16044	3.15494	3.41667	2.18024	1.33556e-05	UP
Map3k6	9.60516	6.67063	20.0505	2.46531	4.32082	3.33485	1.84366	1.31258e-05	UP
Sphk1	0.96589	0.518719	2.71226	0.0584182	0.177518	0.130387	3.51813	1.50233e-05	UP
Junb	84.4477	73.5758	365.137	11.4472	32.555	29.4536	2.8323	1.67637e-05	UP
Mt1m	46.035	16.1166	122.707	8.3832	17.3041	7.33765	2.48479	1.9955e-05	UP
Rgs1	3.16264	2.70584	28.4035	0.450068	0.293066	0.593574	4.68027	2.97615e-05	UP
Mthfd2	14.9196	3.47642	49.8417	1.34229	2.20132	2.81437	3.42393	3.20742e-05	UP
AABR07047256.1	45.127	26.9273	109.028	7.53483	12.2659	21.1954	2.14308	3.94884e-05	UP
Fkbp5	39.3345	13.9348	89.2455	5.55416	9.08104	12.0616	2.41638	4.34472e-05	UP
Gprc5a	3.82647	3.42491	28.1465	0.440792	1.49895	1.34161	3.4313	5.76134e-05	UP
Aplnr	5.05466	1.73166	4.57196	10.0691	9.77449	10.472	-1.41632	6.08197e-05	DOWN
Nfkbia	195.751	157.912	345.338	51.2636	75.9703	73.6088	1.79923	6.84123e-05	UP
Plch1	0.0182691	0.0122627	0.00614595	0.132571	0.215811	0.0627649	-3.48667	7.40212e-05	DOWN
Pcdh17	2.87603	1.3298	4.52881	4.78785	6.91383	3.96087	-0.842498	8.64129e-05	DOWN
Il6	0.911942	1.85011	10.9586	0.470645	0.702297	0	3.54815	8.86146e-05	UP
Nfkbiz	3.27139	3.31675	32.2644	1.59681	1.58096	1.37843	3.09211	8.87932e-05	UP
Irf4	13.6002	91.3165	8.08224	2.68506	1.73286	6.84286	3.32693	8.44325e-05	UP
Trim63	8.64516	74.4993	14.7393	3.01548	2.85035	1.54611	3.72315	9.55749e-05	UP
