# Supplementary material for: Efficacy and mechanism of Shenqi Compound in inhibiting diabetic vascular calcification
Source: Mol Med. 2023 Dec 13;29:168. doi: 10.1186/s10020-023-00767-7 (PMC10720156; doi:10.1186/s10020-023-00767-7)
Supplement: Supplementary file 5 — Additional file 5. The Supplementary Table 4: the top 20 GO terms. [file 10020_2023_767_MOESM5_ESM.xlsx]

## Sheet: Sheet1
S4. The top 20 GO terms
GO	Category	Description	Count	%	Log10(P)	Log10(q)
GO:0031175	GO Biological Processes	neuron projection development	9	21.95	-6.64	-2.49
R-HSA-5661231	Reactome Gene Sets	Metallothioneins bind metals	3	7.32	-6.42	-2.49
GO:0072539	GO Biological Processes	T-helper 17 cell differentiation	3	7.32	-6.18	-2.49
GO:0051384	GO Biological Processes	response to glucocorticoid	5	12.2	-5.86	-2.41
GO:0040008	GO Biological Processes	regulation of growth	8	19.51	-5.8	-2.41
GO:0006954	GO Biological Processes	inflammatory response	7	17.07	-5.03	-1.94
GO:0010614	GO Biological Processes	negative regulation of cardiac muscle hypertrophy	3	7.32	-4.8	-1.84
R-HSA-373760	Reactome Gene Sets	L1CAM interactions	4	9.76	-4.69	-1.8
WP289	WikiPathways	Myometrial relaxation and contraction pathways	4	9.76	-4.23	-1.54
GO:0001944	GO Biological Processes	vasculature development	6	14.63	-4.1	-1.44
hsa04721	KEGG Pathway	Synaptic vesicle cycle	3	7.32	-3.79	-1.24
GO:0043408	GO Biological Processes	regulation of MAPK cascade	6	14.63	-3.49	-1.05
GO:0045833	GO Biological Processes	negative regulation of lipid metabolic process	3	7.32	-3.26	-0.88
GO:0051640	GO Biological Processes	organelle localization	5	12.2	-3.16	-0.82
GO:0120161	GO Biological Processes	regulation of cold-induced thermogenesis	3	7.32	-2.95	-0.66
GO:0034762	GO Biological Processes	regulation of transmembrane transport	5	12.2	-2.83	-0.57
GO:0030856	GO Biological Processes	regulation of epithelial cell differentiation	3	7.32	-2.83	-0.57
R-HSA-913531	Reactome Gene Sets	Interferon Signaling	3	7.32	-2.6	-0.43
GO:0051051	GO Biological Processes	negative regulation of transport	4	9.76	-2.38	-0.29
R-HSA-418594	Reactome Gene Sets	G alpha (i) signalling events	3	7.32	-2.04	-0.01
