# Supplementary material for: Efficacy and mechanism of Shenqi Compound in inhibiting diabetic vascular calcification
Source: Mol Med. 2023 Dec 13;29:168. doi: 10.1186/s10020-023-00767-7 (PMC10720156; doi:10.1186/s10020-023-00767-7)
Supplement: Supplementary file 6 — Additional file 6. The Supplementary Table 5: the top 20 KEGG pathways. [file 10020_2023_767_MOESM6_ESM.xlsx]

## Sheet: Sheet1
S5. The top 20 KEGG pathway
Pathway	category	totalnumber	termnumber	pvalue	up_regulated	rich_factor
Legionellosis	Organismal Systems	234	48	8.24e-08	40	32.5716
Hippo signaling pathway	Environmental Information Processing	234	60	9.39e-07	36	19.4567
NOD-like receptor signaling pathway	Organismal Systems	234	41	6.04e-05	35	19.0919
Cytosolic DNA-sensing pathway	Environmental Information Processing	234	29	0.00115	26	14.0119
TNF signaling pathway	Environmental Information Processing	234	22	4.99e-05	17	13.881
Malaria	Organismal Systems	234	28	8.1e-06	29	13.3314
Longevity regulating pathway - multiple species	Environmental Information Processing	234	17	0.00164	19	12.3772
Estrogen signaling pathway	Organismal Systems	234	17	0.000384	25	12.2412
Measles	Organismal Systems	234	14	0.000107	25	11.7878
Glycine, serine and threonine metabolism	Metabolism	234	17	0.000431	15	11.0754
Chronic myeloid leukemia	Organismal Systems	234	11	0.0028595	17	10.173
Antigen processing and presentation	Organismal Systems	234	4	0.00320363	33	9.77147
Toxoplasmosis	Organismal Systems	234	13	0.000918123	12	9.6865
Amyotrophic lateral sclerosis (ALS)	Environmental Information Processing	234	5	0.000745462	21	9.62045
Salmonella infection	Environmental Information Processing	234	6	0.00370097	15	9.28289
Influenza A	Environmental Information Processing	234	8	0.000329624	28	9.22524
Small cell lung cancer	Organismal Systems	234	9	0.0041036	17	8.94737
Hepatitis B	Organismal Systems	234	4	0.00165381	26	8.25146
Toll-like receptor signaling pathway	Organismal Systems	234	4	0.00580655	18	7.90034
Jak-STAT signaling pathway	Environmental Information Processing	234	7	0.00219775	24	7.62978
